# Supplementary material for: Influence of YES1 Kinase and Tyrosine Phosphorylation on the Activity of OCT1
Source: Front Pharmacol. 2021 Mar 8;12:644342. doi: 10.3389/fphar.2021.644342 (PMC8006202; doi:10.3389/fphar.2021.644342)
Supplement: Supplementary file 1 [file table1.xlsx]

## Sheet: Summary
Supplemental Table 1. Phosphotyrosine proteomics screen of wild-type mouse kidney
PTMSCAN RESULTS
Table #1: Mouse Kidney; Trypsin Digest; Phosphotyrosine pY-1000 Motif Antibody (#8954)
Samples: Mouse Kidney = CS 21834, 21835																				MEDIAN =	10.363	MEDIAN =	-0.0691671
Legend: * - phosphorylation, # - oxidized methionine, § - published site, Blue Text - CST antibody/siRNA available, – - no Fold Change determined, Bold Intensity = manually reviewed values. Red intensity = multiple identifications for one m/z.
		Normalized Fold Change																Intensity		Average Intensity	% CV	Raw Ratio	Log2 Ratio	Normalized Log2 Ratio	Raw Fold Change	Normalized Fold Change
Index	Index in Detail	Kidney	Max Intensity	Area or Height	Max % CV	Gene Name	Protein Name	Site	Description	Accession	URL	Peptide	Charge	Calc. m/z	Count in Details	Area or Height	Average RT	Kidney (CS21834)	Kidney (CS21835)	Kidney	Kidney	Raw Ratio	Kidney	Kidney	Kidney	Kidney	Species
1	Adaptor/scaffold
2	1	–	20000	H	–	Ank3; Ank3; Ank3; Ank3	ANK3; ANK3 iso2; ANK3 iso8; ANK3 iso9	514; 514; 514; 514	ankyrin 3, epithelial isoform g	Q61307; G5E8K5-2; NP_733791; NP_733789	http://www.phosphosite.org/proteinAction.do?id=5260&showAllSites=true	ADIVQQLLQQGASPNAATTS*GYTPLHLAAR	3	1058.2	1	H	83.1552	20000		20000							mouse
3	2	1.02607	26122	H	1.57003	Ap2a2	AP2A2	250	AP-2 complex subunit alpha-2	P17427	http://www.phosphosite.org/proteinAction.do?id=20132&showAllSites=true	IVTSASTDLQDYTYY*FVPAPWLSVK	3	982.14	1	H	101.995	26412	25832	26122	1.57003	0.97804	-0.0320342	0.0371329	-1.02245	1.02607	mouse
4	3	1.32962	66047.5	H	16.6768	Arrb1	ARRB1	§47	beta-arrestin-1 isoform A	Q8BWG8	http://www.phosphosite.org/proteinAction.do?id=7464&showAllSites=true	DFVDHIDLVDPVDGVVLVDPEY*LK	3	931.121	5	H	97.5561	58259	73836	66047.5	16.6768	1.26737	0.341843	0.411011	1.26737	1.32962	mouse
5	6	1.15712	49534	H	6.92346	Baiap2l1	IRTKS	§274	brain-specific angiogenesis inhibitor 1-associated protein 2-like protein 1	Q9DBJ3	http://www.phosphosite.org/proteinAction.do?id=7019&showAllSites=true	MIGKDY*DTLSK	2	675.804	1	H	29.2328	47109	51959	49534	6.92346	1.10295	0.141371	0.210538	1.10295	1.15712	mouse
6	7	-1.05694	121580	H	7.29961	Bcar1	P130Cas	§310	breast cancer anti-estrogen resistance protein 1 isoform A	Q61140	http://www.phosphosite.org/proteinAction.do?id=1791&showAllSites=true	GLLSSSHHSVY*DVPPSVSK	3	692.665	2	H	41.5215	127856	115305	121580	7.29961	0.901835	-0.149065	-0.0798977	-1.10885	-1.05694	mouse
7	8	1.01844	72493.5	H	2.0981	Bcar1	P130Cas	§389	breast cancer anti-estrogen resistance protein 1 isoform A	Q61140	http://www.phosphosite.org/proteinAction.do?id=1791&showAllSites=true	RPGPGT*LYDVPR	2	704.343	1	H	37.8012	73569	71418	72493.5	2.0981	0.970762	-0.0428102	0.0263569	-1.03012	1.01844	mouse
8	9	1.29523	770974	A	14.8471	Bcar1	P130Cas	§391	breast cancer anti-estrogen resistance protein 1 isoform A	Q61140	http://www.phosphosite.org/proteinAction.do?id=1791&showAllSites=true	GPGTLY*DVPRER	2	720.338	3	A	34.173	690033	851914	770974	14.8471	1.2346	0.304042	0.37321	1.2346	1.29523	mouse
9	11	-1.18508	94754	H	15.337	Bcar1	P130Cas	§556	breast cancer anti-estrogen resistance protein 1 isoform A	Q61140	http://www.phosphosite.org/proteinAction.do?id=1791&showAllSites=true	M#EDVY*QTLVVHGQVLDSGR	3	748.012	2	H	55.6718	105030	84478	94754	15.337	0.804323	-0.314154	-0.244987	-1.24328	-1.18508	mouse
10	12	-1.24258	88276.5	H	18.6388	Crk	Crk	§239	adapter molecule crk	Q64010	http://www.phosphosite.org/proteinAction.do?id=1495&showAllSites=true	TPLPNLQNGPIY*AR	2	817.409	2	H	57.2456	99911	76642	88276.5	18.6388	0.767103	-0.382508	-0.313341	-1.30361	-1.24258	mouse
11	13	-1.32184	2035738	A	22.9161	Crk	Crk	§251	adapter molecule crk	Q64010	http://www.phosphosite.org/proteinAction.do?id=1495&showAllSites=true	RVPNAY*DKTALALEVGELVK	3	756.066	2	A	69.544	2365612	1705864	2035738	22.9161	0.721109	-0.471711	-0.402544	-1.38675	-1.32184	mouse
12	14	1.17385	41530.5	H	7.93591	Crkl	CrkL	§207	crk-like protein	P47941	http://www.phosphosite.org/proteinAction.do?id=1497&showAllSites=true	NSNSYGIPEPAHAY*AQPQTTTPLPTVASTPGAAINPLPSTQN	4	1089.27	2	H	73.785	39200	43861	41530.5	7.93591	1.1189	0.162085	0.231252	1.1189	1.17385	mouse
13	16	-1.44045	76218.5	H	28.7886	Ctnnd1	CTNND1	§904	catenin delta-1 isoform 2	P30999	http://www.phosphosite.org/proteinAction.do?id=3337&showAllSites=true	SLDNNY*STLNER	2	753.317	2	H	31.391	91734	60703	76218.5	28.7886	0.661728	-0.595689	-0.526522	-1.51119	-1.44045	mouse
14	17	-1.24929	241530	H	19.0128	Ctnnd1; Ctnnd1	CTNND1; CTNND1 iso3	§96; §96	catenin delta-1 isoform 2	P30999; P30999-3	http://www.phosphosite.org/proteinAction.do?id=3337&showAllSites=true	LNGPQDHNHLLY*STIPR	3	685.665	1	H	46.2156	274002	209059	241530	19.0128	0.762983	-0.390276	-0.321109	-1.31064	-1.24929	mouse
15	18	-1.24929	241530	H	19.0128	Ctnnd1; Ctnnd1	CTNND1; CTNND1 iso3	§97; §97	catenin delta-1 isoform 2	P30999; P30999-3	http://www.phosphosite.org/proteinAction.do?id=3337&showAllSites=true	LNGPQDHNHLLYS*TIPR	3	685.665	2	H	46.2156	274002	209059	241530	19.0128	0.762983	-0.390276	-0.321109	-1.31064	-1.24929	mouse
16	22	-1.06819	720022	H	8.04565	Dlg1; Dlg1; Dlg1; DLG1 iso2	DLG1; DLG1 iso3; DLG1 iso5; DLG1 iso2	§761; §783; §690; §749	disks large homolog 1	Q811D0; Q811D0-3; D3Z3B8; Q811D0-2	http://www.phosphosite.org/proteinAction.do?id=5282&showAllSites=true	RDYEVDGRDY*HFVTSR	4	524.481	5	H	36.9361	760985	679059	720022	8.04565	0.892342	-0.164331	-0.0951639	-1.12065	-1.06819	mouse
17	23	1.44589	87750	H	22.4904	Epb4.1l1; Epb4.1l1; Epb4.1l1	EPB41L1; EPB41L1 iso2; EPB41L1 iso4	§343; §343; §343	band 4.1-like protein 1 isoform b	Q9Z2H5; NP_038538; E9PV14	http://www.phosphosite.org/proteinAction.do?id=6633&showAllSites=true	IRPGEY*EQFESTIGFKLPNHR	4	650.318	3	H	61.3076	73795	101705	87750	22.4904	1.37821	0.462796	0.531963	1.37821	1.44589	mouse
18	25	-1.30069	94047	H	21.8041	Fnbp1l	FNBP1L	§291	formin-binding protein 1-like isoform 1	Q8K012	http://www.phosphosite.org/proteinAction.do?id=7333&showAllSites=true	SGFEPPGDFPFEDYSQHIY*R	3	823.346	1	H	75.6004	108547	79547	94047	21.8041	0.732835	-0.44844	-0.379273	-1.36456	-1.30069	mouse
19	26	-1.30011	96871.5	H	21.7735	Gab1	Gab1	§628	GRB2-associated-binding protein 1	Q9QYY0	http://www.phosphosite.org/proteinAction.do?id=1645&showAllSites=true	GDKQVEY*LDLDLDSGK	3	625.619	2	H	56.634	111786	81957	96871.5	21.7735	0.73316	-0.4478	-0.378633	-1.36396	-1.30011	mouse
20	27	1.21955	35892.5	H	10.6246	Gab1	Gab1	§660	GRB2-associated-binding protein 1	Q9QYY0	http://www.phosphosite.org/proteinAction.do?id=1645&showAllSites=true	SSGSGSSM#ADERVDY*VVVDQQK	3	814.016	1	H	38.7982	33196	38589	35892.5	10.6246	1.16246	0.21718	0.286347	1.16246	1.21955	mouse
21	28	1.29979	84280.5	H	15.0926	Hgs	Hrs	§216	hepatocyte growth factor-regulated tyrosine kinase substrate isoform 1	Q99LI8	http://www.phosphosite.org/proteinAction.do?id=3905&showAllSites=true	VCEPCY*EQLNK	2	760.302	2	H	32.2945	75286	93275	84280.5	15.0926	1.23894	0.309109	0.378276	1.23894	1.29979	mouse
22	29	1.06257	87340.5	H	0.901082	Irs2	IRS2	§649	insulin receptor substrate 2	P81122	http://www.phosphosite.org/proteinAction.do?id=6132&showAllSites=true	SSSSNLGADDGY*MPM#TPGAALR	3	765.32	5	H	52.2147	86784	87897	87340.5	0.901082	1.01282	0.0183848	0.087552	1.01282	1.06257	mouse
23	34	1.13263	48668	H	5.41358	Irs2	IRS2	§671	insulin receptor substrate 2	P81122	http://www.phosphosite.org/proteinAction.do?id=6132&showAllSites=true	SGGPNSCKSDDY*MPM#SPTSVSAPK	3	866.018	7	H	38.1686	46805	50531	48668	5.41358	1.07961	0.110506	0.179673	1.07961	1.13263	mouse
24	37	1.93018	613974	A	41.8228	Lpp	LPP	§245	lipoma-preferred partner homolog isoform 1	Q8BFW7	http://www.phosphosite.org/proteinAction.do?id=2765&showAllSites=true	SAQPSPHYM#AGPSSGQIY*GPGPR	3	813.358	4	A	36.2781	432402	795545	613974	41.8228	1.83983	0.87957	0.948737	1.83983	1.93018	mouse
25	38	1.04452	61994	H	0.310245	Lpp	LPP	355	lipoma-preferred partner homolog isoform 1	Q8BFW7	http://www.phosphosite.org/proteinAction.do?id=2765&showAllSites=true	KT*YITDPVSAPCAPPLQPK	3	721.69	1	H	51.7964	62130	61858	61994	0.310245	0.995622	-0.00632987	0.0628373	-1.0044	1.04452	mouse
26	39	-1.00602	838430	A	3.8138	Mpzl1	PZR	§264	myelin protein zero-like protein 1 isoform b	Q3TEW6	http://www.phosphosite.org/proteinAction.do?id=4503&showAllSites=true	INKSESVVY*ADIR	3	525.259	1	A	38.6932	861041	815820	838430	3.8138	0.947481	-0.0778311	-0.00866392	-1.05543	-1.00602	mouse
27	40	-1.10337	3.01633e+06	A	10.3274	Nck1	Nck1	§105	non-catalytic region of tyrosine kinase adaptor protein 1	Q99M51	http://www.phosphosite.org/proteinAction.do?id=2726&showAllSites=true	RKPSVPDTASPADDSFVDPGERLY*DLNMPAFVK	4	929.443	4	A	73.8118	3236604	2796063	3.01633e+06	10.3274	0.863888	-0.211084	-0.141917	-1.15756	-1.10337	mouse
28	43	1.07875	133262	H	1.97016	Nck1	Nck1	§85, §105	non-catalytic region of tyrosine kinase adaptor protein 1	Q99M51	http://www.phosphosite.org/proteinAction.do?id=2726&showAllSites=true	RKPS*VPDTASPADDSFVDPGERLY*DLNM#PAFVK	4	953.433	3	H	68.6103	131406	135119	133262	1.97016	1.02826	0.0401994	0.109367	1.02826	1.07875	mouse
29	45	-1.1445	39237.5	H	12.8978	Nck2	Nck2	§110	non-catalytic region of tyrosine kinase adaptor protein 2	O55033	http://www.phosphosite.org/proteinAction.do?id=5261&showAllSites=true	DASPTPSTDAEYPANGSGADRIY*DLNIPAFVK	3	1144.86	3	H	76.5633	42816	35659	39237.5	12.8978	0.832843	-0.263884	-0.194717	-1.20071	-1.1445	mouse
30	48	1.47419	35818	H	23.8242	Nedd9	Cas-L	§316	enhancer of filamentation 1 isoform 1	O35177	http://www.phosphosite.org/proteinAction.do?id=2592&showAllSites=true	HQSFSLHHAPSQLGQSGDTQSDAY*DVPR	4	787.099	2	H	41.0936	29784	41852	35818	23.8242	1.40518	0.490759	0.559926	1.40518	1.47419	mouse
31	50	1.5185	21142	H	25.8534	Ostf1	OSTF1	152	osteoclast-stimulating factor 1	Q62422	http://www.phosphosite.org/proteinAction.do?id=7693&showAllSites=true	LGDTALHAAAWKGY*ADIVQLLLAK	3	873.463	2	H	92.6436	17277	25007	21142	25.8534	1.44742	0.533479	0.602646	1.44742	1.5185	mouse
32	51	-1.24249	708320	H	18.6337	Pdzk1	PDZK1	256	Na(+)/H(+) exchange regulatory cofactor NHE-RF3	Q9JIL4	http://www.phosphosite.org/proteinAction.do?id=8490&showAllSites=true	KGSNGYGFY*LR	2	671.303	1	H	46.6106	801648	614991	708320	18.6337	0.767158	-0.382404	-0.313236	-1.30351	-1.24249	mouse
33	52	1.43874	154572	H	22.1484	Pdzk1	PDZK1	436	Na(+)/H(+) exchange regulatory cofactor NHE-RF3	Q9JIL4	http://www.phosphosite.org/proteinAction.do?id=8490&showAllSites=true	EVQQGGPADKAGLENEDVIIEVNGENVQEEPY*DRVVER	4	1076.76	4	H	61.2066	130364	178780	154572	22.1484	1.37139	0.45564	0.524807	1.37139	1.43874	mouse
34	55	-1.1818	324098	H	15.1435	Pdzk1ip1	PDZK1IP1	§99	PDZK1-interacting protein 1 isoform 1	Q9CQH0	http://www.phosphosite.org/proteinAction.do?id=10026&showAllSites=true	SSEHKNAY*ENVLEEEGR	3	690.964	5	H	32.995	358802	289393	324098	15.1435	0.806553	-0.310158	-0.240991	-1.23984	-1.1818	mouse
35	59	-1.06358	1535950	H	7.74068	Pxn; Pxn	PXN; PXN iso2	§118; §118	paxillin isoform alpha	Q8VI36; Q8VI36-2	http://www.phosphosite.org/proteinAction.do?id=1794&showAllSites=true	AGEEEHVY*SFPNKQK	3	614.94	8	H	25.5634	1620020	1451880	1535950	7.74068	0.896211	-0.158089	-0.0889223	-1.11581	-1.06358	mouse
36	61	-1.40629	44799	H	27.1579	Pxn; Pxn	PXN; PXN iso2	§409; §375	paxillin isoform alpha	Q8VI36; Q8VI36-2	http://www.phosphosite.org/proteinAction.do?id=1794&showAllSites=true	NFFERDGQPYCEKDY*HSLFSPR	4	718.81	1	H	57.3525	53402	36196	44799	27.1579	0.677802	-0.561063	-0.491896	-1.47536	-1.40629	mouse
37	62	-1.18701	194762	H	15.4508	Pxn; Pxn	PXN; PXN iso2	§88; §88	paxillin isoform alpha	Q8VI36; Q8VI36-2	http://www.phosphosite.org/proteinAction.do?id=1794&showAllSites=true	YAHQQPPSPLPVY*SSSAK	3	679.654	1	H	37.8274	216041	173484	194762	15.4508	0.803014	-0.316503	-0.247335	-1.24531	-1.18701	mouse
38	63	-1.34544	253307	H	24.1331	Shank2; Shank2; Shank2; Shank2	SHANK2; SHANK2 iso2; SHANK2 iso3; SHANK2 iso5	542; 538; 907; 328	SH3 and multiple ankyrin repeat domains protein 2 isoform a	Q80Z38; Q80Z38-2; D3Z5K8; NP_001074839	http://www.phosphosite.org/proteinAction.do?id=11047&showAllSites=true	VY*GTIKPAFNQNPVVAK	3	642.668	2	H	46.2165	296533	210081	253307	24.1331	0.708457	-0.497247	-0.42808	-1.41152	-1.34544	mouse
39	65	-1.22092	271935	H	17.4156	Shank3	SHANK3	1003	SH3 and multiple ankyrin repeat domains protein 3	Q4ACU6	http://www.phosphosite.org/proteinAction.do?id=14452&showAllSites=true	RRPRPSGPDS*PYANLGAFSASLFAPSKPQR	5	662.336	3	H	61.8666	305423	238447	271935	17.4156	0.780711	-0.35714	-0.287973	-1.28088	-1.22092	mouse
40	66	-1.18164	61483.5	H	15.1338	Shank3	SHANK3	§1005	SH3 and multiple ankyrin repeat domains protein 3	Q4ACU6	http://www.phosphosite.org/proteinAction.do?id=14452&showAllSites=true	PSGPDSPY*ANLGAFSASLFAPSKPQR	3	914.769	3	H	78.7053	68063	54904	61483.5	15.1338	0.806664	-0.309959	-0.240792	-1.23967	-1.18164	mouse
41	69	-1.09704	49383	H	9.92295	Shc1; Shc1; Shc1	Shc1; Shc1 iso2; Shc1 iso3	§423; §313; §268	SHC-transforming protein 1 isoform a	P98083; P98083-2; P98083-3	http://www.phosphosite.org/proteinAction.do?id=1569&showAllSites=true	KQM#LPPPPCPGRELFDDPSY*VNIQNLDKAR	4	898.684	2	H	64.927	52848	45918	49383	9.92295	0.868869	-0.202789	-0.133622	-1.15092	-1.09704	mouse
42	70	1.12844	272157	H	5.15215	Spna2; Spna2; Spna2	SPTAN1; SPTAN1 iso2; SPTAN1 iso3	§2423; §2403; §2429	spectrin alpha chain, brain isoform 1	P16546; P16546-2; E9Q447	http://www.phosphosite.org/proteinAction.do?id=3309&showAllSites=true	ALSSEGKPY*VTKEELYQNLTR	3	836.079	3	H	53.5051	262242	282072	272157	5.15215	1.07562	0.105165	0.174332	1.07562	1.12844	mouse
43	72	–	48300	H	–	Spna2; Spna2; Spna2	SPTAN1; SPTAN1 iso2; SPTAN1 iso3	§2430; §2410; §2436	spectrin alpha chain, brain isoform 1	P16546; P16546-2; E9Q447	http://www.phosphosite.org/proteinAction.do?id=3309&showAllSites=true	ALSSEGKPYVTKEELY*QNLTR	3	836.079	2	H	50.6	48300		48300							mouse
44	73	1.07823	12820.5	H	1.93592	Tjp1; Tjp1	ZO1; ZO1 iso2	718; 718	tight junction protein ZO-1 isoform 2	P39447; B9EHJ3	http://www.phosphosite.org/proteinAction.do?id=3351&showAllSites=true	QIIDQDKHALLDVTPNAVDRLNY*AQWYPIVVFLNPDSK	4	1123.07	2	H	98.4339	12645	12996	12820.5	1.93592	1.02776	0.0395006	0.108668	1.02776	1.07823	mouse
45	74	1.54621	46513	H	27.0875	Tns1	tensin 1	§1058	tensin 1	Q9DBT6	http://www.phosphosite.org/proteinAction.do?id=4451&showAllSites=true	RAASDGQY*ENQSPEATSPR	3	715.306	1	H	21.3845	37604	55422	46513	27.0875	1.47383	0.559573	0.62874	1.47383	1.54621	mouse
46	75	-1.42577	63440.5	H	28.0935	Tns1	tensin 1	§1180	tensin 1	Q9DBT6	http://www.phosphosite.org/proteinAction.do?id=4451&showAllSites=true	SY*VESVAR	2	495.718	2	H	24.5193	76043	50838	63440.5	28.0935	0.668543	-0.580908	-0.511741	-1.49579	-1.42577	mouse
47	76	1.03249	232954	H	1.12947	Tns1	tensin 1	§1210	tensin 1	Q9DBT6	http://www.phosphosite.org/proteinAction.do?id=4451&showAllSites=true	SFSAPAAHAY*GHETPLR	3	631.288	1	H	34.9396	234814	231093	232954	1.12947	0.984153	-0.0230449	0.0461223	-1.0161	1.03249	mouse
48	77	1.64142	49224.5	H	31.1331	Tns1	tensin 1	§1468, §1480	tensin 1	Q9DBT6	http://www.phosphosite.org/proteinAction.do?id=4451&showAllSites=true	HLGGSGSVVPGS*PSLDRHAAYGGY*STPEDR	4	797.347	1	H	44.9848	38388	60061	49224.5	31.1331	1.56458	0.645773	0.71494	1.56458	1.64142	mouse
49	78	1.82152	36118.5	H	38.0526	Tns1	tensin 1	§1470, §1481	tensin 1	Q9DBT6	http://www.phosphosite.org/proteinAction.do?id=4451&showAllSites=true	HLGGSGSVVPGSPS*LDRHAAYGGYS*TPEDRRPTLSR	5	780.163	1	H	43.9463	26400	45837	36118.5	38.0526	1.73625	0.795975	0.865142	1.73625	1.82152	mouse
50	81	1.1153	505070	H	4.32507	Tns1	tensin 1	§1477	tensin 1	Q9DBT6	http://www.phosphosite.org/proteinAction.do?id=4451&showAllSites=true	HAAY*GGYSTPEDRRPTLSR	4	554.258	8	H	27.4178	489624	520517	505070	4.32507	1.0631	0.088271	0.157438	1.0631	1.1153	mouse
51	85	1.28516	163738	H	14.3012	Tns1	tensin 1	§1480	tensin 1	Q9DBT6	http://www.phosphosite.org/proteinAction.do?id=4451&showAllSites=true	HAAYGGY*STPEDRRPTLSR	3	738.674	2	H	27.4178	147180	180296	163738	14.3012	1.225	0.292786	0.361953	1.225	1.28516	mouse
52	86	-1.13501	76586.5	H	12.3138	Tns1	tensin 1	§1480, §1482	tensin 1	Q9DBT6	http://www.phosphosite.org/proteinAction.do?id=4451&showAllSites=true	HAAYGGY*ST*PEDRRPTLSR	3	765.33	2	H	28.9581	83255	69918	76586.5	12.3138	0.839805	-0.251873	-0.182706	-1.19075	-1.13501	mouse
53	88	1.00093	53592.5	H	3.3236	Tns1	tensin 1	§1481	tensin 1	Q9DBT6	http://www.phosphosite.org/proteinAction.do?id=4451&showAllSites=true	HLGGSGSVVPGSPSLDRHAAYGGYS*TPEDRRPTLSR	5	764.17	3	H	42.2336	54852	52333	53592.5	3.3236	0.954076	-0.0678233	0.00134388	-1.04813	1.00093	mouse
54	89	1.28516	163738	H	14.3012	Tns1	tensin 1	§1482	tensin 1	Q9DBT6	http://www.phosphosite.org/proteinAction.do?id=4451&showAllSites=true	HAAYGGYST*PEDRRPTLSR	3	738.674	1	H	27.4178	147180	180296	163738	14.3012	1.225	0.292786	0.361953	1.225	1.28516	mouse
55	90	-1.14133	3182270	H	12.7033	Tns1	tensin 1	§1558	tensin 1	Q9DBT6	http://www.phosphosite.org/proteinAction.do?id=4451&showAllSites=true	AGSLPNY*ATINGK	2	693.327	3	H	38.0376	3468120	2896420	3182270	12.7033	0.835156	-0.259883	-0.190716	-1.19738	-1.14133	mouse
56	92	1.07042	75381	H	1.42207	Tns1	tensin 1	1615	tensin 1	Q9DBT6	http://www.phosphosite.org/proteinAction.do?id=4451&showAllSites=true	FVQDTSKY*WYKPEISR	3	709.67	2	H	51.1886	74623	76139	75381	1.42207	1.02032	0.0290153	0.0981824	1.02032	1.07042	mouse
57	94	-1.00577	5329805	A	3.7961	Tns1	tensin 1	§509, §537	tensin 1	Q9DBT6	http://www.phosphosite.org/proteinAction.do?id=4451&showAllSites=true	WDS*YDNFSGHREDGM#EEVVGHTQGPLDGSLY*AK	4	968.895	3	A	59.5774	5472870	5186740	5329805	3.7961	0.947718	-0.0774695	-0.0083024	-1.05517	-1.00577	mouse
58	96	-1.07627	177853	H	8.57658	Tns1	tensin 1	§537	tensin 1	Q9DBT6	http://www.phosphosite.org/proteinAction.do?id=4451&showAllSites=true	WDSYDNFSGHREDGM#EEVVGHTQGPLDGSLY*AK	4	948.903	4	H	56.6849	188639	167067	177853	8.57658	0.885644	-0.175201	-0.106034	-1.12912	-1.07627	mouse
59	99	-1.12033	166395	H	11.3999	Wasl	N-WASP	§253	neural Wiskott-Aldrich syndrome protein isoform 2	Q91YD9	http://www.phosphosite.org/proteinAction.do?id=3961&showAllSites=true	VIY*DFIEK	2	553.762	3	H	53.909	179808	152982	166395	11.3999	0.850808	-0.233095	-0.163928	-1.17535	-1.12033	mouse
60	100	1.03624	44545	H	0.873069	Ywhae	14-3-3 epsilon	§131	14-3-3 protein epsilon	P62259	http://www.phosphosite.org/proteinAction.do?id=9697&showAllSites=true	Y*LAEFATGNDRK	2	732.83	1	H	35.5754	44820	44270	44545	0.873069	0.987729	-0.0178133	0.0513539	-1.01242	1.03624	mouse
61	101	-1.07664	150210	H	8.60096	Ywhaz	14-3-3 zeta	§128	14-3-3 protein zeta/delta	P63101	http://www.phosphosite.org/proteinAction.do?id=3579&showAllSites=true	Y*LAEVAAGDDKK	2	680.313	2	H	25.6349	159346	141075	150210	8.60096	0.885338	-0.1757	-0.106533	-1.12951	-1.07664	mouse
62	Adhesion or extracellular matrix protein
63	102	1.27663	113668	H	13.8345	6720456B07Rik	BRK1	§63	protein BRICK1	Q3TLB8	http://www.phosphosite.org/proteinAction.do?id=20003&showAllSites=true	RIEY*IEAR	2	565.274	1	H	27.1074	102548	124787	113668	13.8345	1.21686	0.283168	0.352335	1.21686	1.27663	mouse
64	103	1.01181	79806.5	H	2.55973	Acta1; Acta2; Actb; Actc1; Actg1; Actg2	ACTA1; ACTA2; ACTB; ACTC1; ACTG1; ACTG2	§54; §54; §52; §54; §52; §53	actin, alpha skeletal muscle	P68134; P62737; P60710; P68033; P63260; P63268	http://www.phosphosite.org/proteinAction.do?id=4802&showAllSites=true	HQGVMVGMGQKDS*YVGDEAQSKR	4	647.541	1	H	31.468	81251	78362	79806.5	2.55973	0.964444	-0.0522313	0.0169358	-1.03687	1.01181	mouse
65	104	1.01181	79806.5	H	2.55973	Acta1; Acta2; Actb; Actc1; Actg1; Actg2	ACTA1; ACTA2; ACTB; ACTC1; ACTG1; ACTG2	§55; §55; §53; §55; §53; §54	actin, alpha skeletal muscle	P68134; P62737; P60710; P68033; P63260; P63268	http://www.phosphosite.org/proteinAction.do?id=4802&showAllSites=true	HQGVMVGMGQKDSY*VGDEAQSKR	4	647.541	1	H	31.468	81251	78362	79806.5	2.55973	0.964444	-0.0522313	0.0169358	-1.03687	1.01181	mouse
66	105	1.22618	137160	H	11.0056	Acta1; Actb; Actc1; Actg1	ACTA1; ACTB; ACTC1; ACTG1	§93; §91; §93; §91	actin, alpha skeletal muscle	P68134; P60710; P68033; P63260	http://www.phosphosite.org/proteinAction.do?id=4802&showAllSites=true	IWHHTFY*NELR	3	532.577	1	H	43.7102	126486	147834	137160	11.0056	1.16878	0.225	0.294168	1.16878	1.22618	mouse
67	108	-1.22141	126071	H	17.4434	Actb; Actbl2; Actg1	ACTB; ACTBL2; ACTG1	§166; §167; §166	actin, cytoplasmic 1	P60710; Q8BFZ3; P63260	http://www.phosphosite.org/proteinAction.do?id=4367&showAllSites=true	TTGIVM#DSGDGVTHTVPIY*EGYALPHAILR	4	820.649	3	H	71.2344	141621	110521	126071	17.4434	0.7804	-0.357715	-0.288548	-1.28139	-1.22141	mouse
68	109	1.16178	44150	H	7.2072	Actb; Actbl2; Actg1	ACTB; ACTBL2; ACTG1	§169; §170; §169	actin, cytoplasmic 1	P60710; Q8BFZ3; P63260	http://www.phosphosite.org/proteinAction.do?id=4367&showAllSites=true	TTGIVM#DSGDGVTHTVPIYEGY*ALPHAILR	3	1093.86	2	H	71.2	41900	46400	44150	7.2072	1.1074	0.147175	0.216342	1.1074	1.16178	mouse
69	111	1.04273	251443	H	0.431391	Actb; Actg1	ACTB; ACTG1	§198; §198	actin, cytoplasmic 1	P60710; P63260	http://www.phosphosite.org/proteinAction.do?id=4367&showAllSites=true	ILTERGY*SFTTTAER	3	608.956	3	H	41.9738	252210	250676	251443	0.431391	0.993918	-0.0088016	0.0603655	-1.00612	1.04273	mouse
70	112	1.10486	110950	H	3.66011	Actb; Actg1	ACTB; ACTG1	§218; §218	actin, cytoplasmic 1	P60710; P63260	http://www.phosphosite.org/proteinAction.do?id=4367&showAllSites=true	EKLCY*VALDFEQEMATAASSSSLEK	3	963.097	2	H	97.0986	108079	113822	110950	3.66011	1.05314	0.0746932	0.14386	1.05314	1.10486	mouse
71	116	-1.06598	542018	H	7.90015	Actb; Actg1	ACTB; ACTG1	§294; §294	actin, cytoplasmic 1	P60710; P63260	http://www.phosphosite.org/proteinAction.do?id=4367&showAllSites=true	KDLY*ANTVLSGGTTM#YPGIADR	3	813.714	7	H	57.4302	572297	511740	542018	7.90015	0.894186	-0.161353	-0.0921859	-1.11834	-1.06598	mouse
72	117	-1.01074	21500	H	4.14397	Actr1a; Actr1b	ACTR1A; ACTR1B	338; 338	alpha-centractin	P61164; Q8R5C5	http://www.phosphosite.org/proteinAction.do?id=14013&showAllSites=true	LY*STWIGGSILASLDTFKK	3	727.373	2	H	98.7331	22130	20870	21500	4.14397	0.943064	-0.0845729	-0.0154057	-1.06037	-1.01074	mouse
73	118	-1.24768	293210	H	18.9232	Anxa2	ANXA2	§24	annexin A2	P07356	http://www.phosphosite.org/proteinAction.do?id=3332&showAllSites=true	LSLEGDHSTPPSAY*GSVKPYTNFDAERDALNIETAVK	4	1018.98	4	H	69.6809	332443	253976	293210	18.9232	0.763969	-0.388415	-0.319248	-1.30895	-1.24768	mouse
74	121	-1.24768	293210	H	18.9232	Anxa2	ANXA2	§30	annexin A2	P07356	http://www.phosphosite.org/proteinAction.do?id=3332&showAllSites=true	LSLEGDHSTPPSAYGSVKPY*TNFDAERDALNIETAVK	4	1018.98	1	H	69.6809	332443	253976	293210	18.9232	0.763969	-0.388415	-0.319248	-1.30895	-1.24768	mouse
75	122	-1.24768	293210	H	18.9232	Anxa2	ANXA2	31	annexin A2	P07356	http://www.phosphosite.org/proteinAction.do?id=3332&showAllSites=true	LSLEGDHSTPPSAYGSVKPYT*NFDAERDALNIETAVK	4	1018.98	1	H	69.6809	332443	253976	293210	18.9232	0.763969	-0.388415	-0.319248	-1.30895	-1.24768	mouse
76	123	1.24808	506770	A	12.2491	Arhgdia	RhoGDI alpha	§133	rho GDP-dissociation inhibitor 1	Q99PT1	http://www.phosphosite.org/proteinAction.do?id=5735&showAllSites=true	YIQHTY*RK	2	594.782	1	A	18.8607	462876	550663	506770	12.2491	1.18966	0.250544	0.319711	1.18966	1.24808	mouse
77	124	1.1313	22337	H	5.33092	Arpc3	ARPC3	§47	actin-related protein 2/3 complex subunit 3	Q9JM76	http://www.phosphosite.org/proteinAction.do?id=4432&showAllSites=true	DTDIVDEAIY*YFK	2	836.363	2	H	102.024	21495	23179	22337	5.33092	1.07834	0.108817	0.177984	1.07834	1.1313	mouse
78	125	-1.18604	82823	H	15.3932	Baiap2; Baiap2	IRSp53; IRSp53 iso2	§506; §506	brain-specific angiogenesis inhibitor 1-associated protein 2 isoform c	Q8BKX1; Q8BKX1-2	http://www.phosphosite.org/proteinAction.do?id=4416&showAllSites=true	QRPYSVAVPAFSQGLDDY*GAR	3	793.037	2	H	62.6254	91838	73808	82823	15.3932	0.803676	-0.315314	-0.246147	-1.24428	-1.18604	mouse
79	126	-1.47464	38450.5	H	30.3749	Cdh1	CDH1	§755	cadherin-1	P09803	http://www.phosphosite.org/proteinAction.do?id=7661&showAllSites=true	DNVY*YYDEEGGGEEDQDFDLSQLHR	3	1025.07	1	H	63.8504	46709	30192	38450.5	30.3749	0.646385	-0.629534	-0.560367	-1.54707	-1.47464	mouse
80	127	1.03668	49589.5	H	0.842719	Cfl1	cofilin 1	§140	cofilin-1	P18760	http://www.phosphosite.org/proteinAction.do?id=1482&showAllSites=true	KLTGIKHELQANCY*EEVKDR	4	628.557	3	H	34.6247	49885	49294	49589.5	0.842719	0.988153	-0.017194	0.0519731	-1.01199	1.03668	mouse
81	130	-1.18754	296656	H	15.4819	Cltc	CLTC	§1096	clathrin heavy chain 1	Q68FD5	http://www.phosphosite.org/proteinAction.do?id=4396&showAllSites=true	KFDVNTSAVQVLIEHIGNLDRAY*EFAER	4	829.411	3	H	94.7276	329132	264180	296656	15.4819	0.802657	-0.317145	-0.247978	-1.24586	-1.18754	mouse
82	132	-1.00341	170708	H	3.6298	Cltc	CLTC	§1206	clathrin heavy chain 1	Q68FD5	http://www.phosphosite.org/proteinAction.do?id=4396&showAllSites=true	LAELEEFINGPNNAHIQQVGDRCY*DEK	4	810.617	6	H	64.6062	175090	166327	170708	3.6298	0.949951	-0.0740743	-0.00490717	-1.05269	-1.00341	mouse
83	136	-1.23206	39172	H	18.0477	Cltc	CLTC	§1211	clathrin heavy chain 1	Q68FD5	http://www.phosphosite.org/proteinAction.do?id=4396&showAllSites=true	CYDEKMY*DAAK	2	737.275	1	H	27.0817	44171	34173	39172	18.0477	0.773652	-0.370243	-0.301075	-1.29257	-1.23206	mouse
84	137	-1.18299	51824	H	15.2135	Cltc; Cltc	CLTC; CLTC iso3	§1487; §20	clathrin heavy chain 1	Q68FD5; Q5SXR7	http://www.phosphosite.org/proteinAction.do?id=4396&showAllSites=true	TSIDAY*DNFDNISLAQR	2	1011.94	1	H	64.8478	57399	46249	51824	15.2135	0.805746	-0.311603	-0.242436	-1.24109	-1.18299	mouse
85	138	-1.05328	26871.5	H	7.05488	Cltc	CLTC	285	clathrin heavy chain 1	Q68FD5	http://www.phosphosite.org/proteinAction.do?id=4396&showAllSites=true	YGYIHLY*DLETGTCIYM#NR	3	826.688	1	H	72.4889	28212	25531	26871.5	7.05488	0.90497	-0.144059	-0.0748918	-1.10501	-1.05328	mouse
86	140	1.02169	901588	H	1.87257	Cltc	CLTC	§634	clathrin heavy chain 1	Q68FD5	http://www.phosphosite.org/proteinAction.do?id=4396&showAllSites=true	ALEHFTDLY*DIKR	3	567.606	3	H	51.8504	913526	889650	901588	1.87257	0.973864	-0.0382079	0.0309592	-1.02684	1.02169	mouse
87	141	-1.22031	57454	H	17.3804	Cltc	CLTC	§883	clathrin heavy chain 1	Q68FD5	http://www.phosphosite.org/proteinAction.do?id=4396&showAllSites=true	IY*IDSNNNPER	2	707.804	2	H	31.7743	64515	50393	57454	17.3804	0.781105	-0.356411	-0.287244	-1.28024	-1.22031	mouse
88	142	1.04876	550058	A	0.0235249	Cltc	CLTC	§899	clathrin heavy chain 1	Q68FD5	http://www.phosphosite.org/proteinAction.do?id=4396&showAllSites=true	FLRENPY*YDSR	2	770.335	2	A	33.1465	550149	549966	550058	0.0235249	0.999667	-0.000479974	0.0686872	-1.00033	1.04876	mouse
89	144	-1.24407	51897.5	H	18.7222	Coro1c	coronin 1C	§301	coronin-1C	Q9WUM4	http://www.phosphosite.org/proteinAction.do?id=4339&showAllSites=true	YFEITDESPY*VHYLNTFSSKEPQR	3	1010.79	1	H	68.9155	58768	45027	51897.5	18.7222	0.766182	-0.38424	-0.315073	-1.30517	-1.24407	mouse
90	145	-1.0057	62430.5	H	3.79091	Dynll1; Dynll2	LC8; DYNLL2	§65; §65	dynein light chain 1, cytoplasmic	P63168; Q9D0M5	http://www.phosphosite.org/proteinAction.do?id=6539&showAllSites=true	NFGSY*VTHETK	2	681.79	2	H	31.1384	64104	60757	62430.5	3.79091	0.947788	-0.0773637	-0.00819661	-1.05509	-1.0057	mouse
91	146	-1.27197	26427	H	20.2604	Flna	FLNA	§1604	filamin-A	Q8BTM8	http://www.phosphosite.org/proteinAction.do?id=5028&showAllSites=true	KTHIQDNHDGTY*TVAYVPDVPGR	3	888.413	1	H	41.921	30213	22641	26427	20.2604	0.749379	-0.416232	-0.347065	-1.33444	-1.27197	mouse
92	147	1.01015	48947	H	2.67547	Git1	GIT1	§554	ARF GTPase-activating protein GIT1	Q68FF6	http://www.phosphosite.org/proteinAction.do?id=3413&showAllSites=true	LQPFHSTELEDDAIY*SVHVPAGLYR	3	979.799	2	H	76.3137	49873	48021	48947	2.67547	0.962866	-0.0545935	0.0145736	-1.03857	1.01015	mouse
93	149	1.01015	48947	H	2.67547	Git1	GIT1	§555	ARF GTPase-activating protein GIT1	Q68FF6	http://www.phosphosite.org/proteinAction.do?id=3413&showAllSites=true	LQPFHSTELEDDAIYS*VHVPAGLYR	3	979.799	1	H	76.3137	49873	48021	48947	2.67547	0.962866	-0.0545935	0.0145736	-1.03857	1.01015	mouse
94	151	-1.41073	39681.5	H	27.3726	Grlf1	GRF-1	§1085	glucocorticoid receptor DNA-binding factor 1	Q91YM2	http://www.phosphosite.org/proteinAction.do?id=7340&showAllSites=true	KSM#SSSPWM#PQDGFDPS*DYAEPM#DAVVKPR	4	871.62	3	H	59.1341	47362	32001	39681.5	27.3726	0.675668	-0.565613	-0.496446	-1.48002	-1.41073	mouse
95	154	1.09326	85595	H	2.91451	Grlf1	GRF-1	§1087	glucocorticoid receptor DNA-binding factor 1	Q91YM2	http://www.phosphosite.org/proteinAction.do?id=7340&showAllSites=true	SM#SSSPWM#PQDGFDPSDY*AEPMDAVVKPR	3	1113.79	5	H	73.043	83831	87359	85595	2.91451	1.04208	0.0594725	0.12864	1.04208	1.09326	mouse
96	156	1.00866	38135663	A	2.77966	Grlf1	GRF-1	§1105	glucocorticoid receptor DNA-binding factor 1	Q91YM2	http://www.phosphosite.org/proteinAction.do?id=7340&showAllSites=true	NEEENIY*SVPHDSTQGK	3	676.284	3	A	31.468	38885227	37386099	38135663	2.77966	0.961447	-0.0567202	0.0124469	-1.0401	1.00866	mouse
97	158	1.17531	35588	H	8.0232	Lcp1	L-plastin	417	plastin-2	Q61233	http://www.phosphosite.org/proteinAction.do?id=4251&showAllSites=true	VNHLY*SDLSDALVIFQLYEK	3	816.401	1	H	101.966	33569	37607	35588	8.0232	1.12029	0.163872	0.233039	1.12029	1.17531	mouse
98	159	-1.06595	38203.5	H	7.89777	Lrp2	LRP2	4560	low-density lipoprotein receptor-related protein 2 precursor	A2ARV4	http://www.phosphosite.org/proteinAction.do?id=14672&showAllSites=true	VGLAVQGPSVSSQVTVPENVENQNY*GR	3	970.133	3	H	60.1169	40337	36070	38203.5	7.89777	0.894216	-0.161304	-0.0921372	-1.1183	-1.06595	mouse
99	161	-1.20364	27699.5	H	16.422	Lrp2	LRP2	4606	low-density lipoprotein receptor-related protein 2 precursor	A2ARV4	http://www.phosphosite.org/proteinAction.do?id=14672&showAllSites=true	QTTNFENPIY*AEM#DTEQK	3	752.312	1	H	52.8019	30916	24483	27699.5	16.422	0.79192	-0.336573	-0.267406	-1.26275	-1.20364	mouse
100	162	-1.34397	12400.5	H	24.0578	Msn	moesin	§116	moesin	P26041	http://www.phosphosite.org/proteinAction.do?id=1743&showAllSites=true	EGILNDDIY*CPPETAVLLASYAVQSK	3	982.8	2	H	98.9142	14510	10291	12400.5	24.0578	0.709235	-0.495664	-0.426497	-1.40997	-1.34397	mouse
101	163	1.12339	70841	H	4.83509	Myh10; Myh10	MYH10; MYH10 iso3	§1415; §1446	myosin-10	Q61879; Q5SV64	http://www.phosphosite.org/proteinAction.do?id=8739&showAllSites=true	VLAY*DKLEK	2	579.794	2	H	30.1561	68419	73263	70841	4.83509	1.0708	0.0986878	0.167855	1.0708	1.12339	mouse
102	164	-1.22632	877051	H	17.7228	Myh9	MYH9	§1408	myosin-9 isoform 1	Q8VDD5	http://www.phosphosite.org/proteinAction.do?id=5636&showAllSites=true	VAAY*DKLEK	2	558.77	2	H	23.6822	986962	767140	877051	17.7228	0.777274	-0.363505	-0.294338	-1.28655	-1.22632	mouse
103	165	1.09027	42547.5	H	2.72057	Myh9	MYH9	§1805	myosin-9 isoform 1	Q8VDD5	http://www.phosphosite.org/proteinAction.do?id=5636&showAllSites=true	Y*KASIAALEAK	2	622.818	2	H	35.3389	41729	43366	42547.5	2.72057	1.03923	0.055514	0.124681	1.03923	1.09027	mouse
104	166	-1.1791	75812	H	14.9831	Myh9	MYH9	§754	myosin-9 isoform 1	Q8VDD5	http://www.phosphosite.org/proteinAction.do?id=5636&showAllSites=true	ALELDSNLY*RIGQSK	2	893.94	2	H	56.5558	83844	67780	75812	14.9831	0.808406	-0.306848	-0.237681	-1.237	-1.1791	mouse
105	167	-1.10929	98674.5	H	10.7039	Myo1d	MYO1D	§435	myosin-Id	Q5SYD0	http://www.phosphosite.org/proteinAction.do?id=8193&showAllSites=true	HIDY*FNNQIIVDLVEQQHK	3	811.725	1	H	80.8914	106143	91206	98674.5	10.7039	0.859275	-0.218809	-0.149641	-1.16377	-1.10929	mouse
106	171	1.59578	29689.5	H	29.2303	Myo7b	MYO7B	971	myosin-VIIb	Q99MZ6	http://www.phosphosite.org/proteinAction.do?id=21332&showAllSites=true	LHEVDLDTVPMM#AM#PEEEVDSLAEY*TFPK	3	1150.17	8	H	86.85	23553	35826	29689.5	29.2303	1.52108	0.605096	0.674263	1.52108	1.59578	mouse
107	175	1.12521	20000	H	4.94975	Myo7b	MYO7B	972	myosin-VIIb	Q99MZ6	http://www.phosphosite.org/proteinAction.do?id=21332&showAllSites=true	LHEVDLDTVPMMAM#PEEEVDSLAEYT*FPK	3	1144.84	2	H	93.1	19300	20700	20000	4.94975	1.07254	0.10103	0.170197	1.07254	1.12521	mouse
108	176	1.28613	924713	A	14.3538	Pabpc1; Pabpc2; Pabpc6	PABP 1; PABPC2; Pabpc3	§364; §364; §374	polyadenylate-binding protein 1	P29341; Q62029; Q9D4E6	http://www.phosphosite.org/proteinAction.do?id=4803&showAllSites=true	IVATKPLY*VALAQR	3	541.639	1	A	56.2	830858	1018568	924713	14.3538	1.22592	0.293868	0.363036	1.22592	1.28613	mouse
109	177	-1.26558	27359	H	19.9114	Pik3r1	PIK3R1	§452	phosphatidylinositol 3-kinase regulatory subunit alpha isoform 1	P26450	http://www.phosphosite.org/proteinAction.do?id=1777&showAllSites=true	LHEY*NTQFQEK	2	758.827	1	H	26.9273	31211	23507	27359	19.9114	0.753164	-0.408964	-0.339797	-1.32773	-1.26558	mouse
110	179	1.20163	1214940	H	9.58337	Pik3r1	PIK3R1	§467	phosphatidylinositol 3-kinase regulatory subunit alpha isoform 1	P26450	http://www.phosphosite.org/proteinAction.do?id=1777&showAllSites=true	SREYDRLY*EEYTR	3	620.604	4	H	39.2424	1132610	1297270	1214940	9.58337	1.14538	0.195828	0.264995	1.14538	1.20163	mouse
111	180	1.08641	142892	H	2.47031	Pik3r1	PIK3R1	§580	phosphatidylinositol 3-kinase regulatory subunit alpha isoform 1	P26450	http://www.phosphosite.org/proteinAction.do?id=1777&showAllSites=true	DQY*LM#WLTQK	2	711.312	2	H	66.4494	140396	145388	142892	2.47031	1.03556	0.0504064	0.119574	1.03556	1.08641	mouse
112	181	-1.2867	25067.5	H	21.0574	Plcg1	PLCG1	§481	1-phosphatidylinositol-4,5-bisphosphate phosphodiesterase gamma-1	Q62077	http://www.phosphosite.org/proteinAction.do?id=1697&showAllSites=true	LAEGSAYEEVPTSVM#Y*SENDISNSIK	3	977.095	3	H	70.7688	28800	21335	25067.5	21.0574	0.740799	-0.432847	-0.36368	-1.34989	-1.2867	mouse
113	184	-1.22642	233975	H	17.7285	Plcg1	PLCG1	§977	1-phosphatidylinositol-4,5-bisphosphate phosphodiesterase gamma-1	Q62077	http://www.phosphosite.org/proteinAction.do?id=1697&showAllSites=true	ACY*RDMSSFPETK	3	557.89	3	H	36.0408	263306	204644	233975	17.7285	0.77721	-0.363624	-0.294457	-1.28665	-1.22642	mouse
114	185	1.18244	126238	H	8.44971	Ppa1	PPA1	193	inorganic pyrophosphatase	Q9D819	http://www.phosphosite.org/proteinAction.do?id=19781&showAllSites=true	Y*KVPDGKPENEFAFNAEFK	3	770.688	3	H	56.2964	118695	133780	126238	8.44971	1.12709	0.172603	0.24177	1.12709	1.18244	mouse
115	187	-1.17853	187986	H	14.9497	Sdc4	syndecan-4	§197	syndecan-4 precursor	O35988	http://www.phosphosite.org/proteinAction.do?id=3629&showAllSites=true	KAPTNEFY*A	2	560.739	2	H	34.6732	207858	168114	187986	14.9497	0.808793	-0.306158	-0.236991	-1.23641	-1.17853	mouse
116	188	1.10916	134226	H	3.93471	Sorbs1; Sorbs1; Sorbs1; Sorbs1; Sorbs1	SORBS1; SORBS1 iso3; SORBS1 iso4; SORBS1 iso5; SORBS1 iso8	§325; §316; §356; §326; §496	sorbin and SH3 domain-containing protein 1 isoform 3	Q62417; Q62417-3; Q62417-4; Q62417-5; D3Z5J3	http://www.phosphosite.org/proteinAction.do?id=8107&showAllSites=true	SIY*EYQPGK	2	582.752	2	H	32.4381	130491	137960	134226	3.93471	1.05724	0.0802997	0.149467	1.05724	1.10916	mouse
117	190	-1.11874	4145040	H	11.3	Stat5a	STAT5A	§694	signal transducer and activator of transcription 5A isoform 2	P42230	http://www.phosphosite.org/proteinAction.do?id=1543&showAllSites=true	AVDGY*VKPQIK	2	649.331	5	H	27.9128	4476240	3813840	4145040	11.3	0.852019	-0.231043	-0.161876	-1.17368	-1.11874	mouse
118	193	-1.02443	612598	H	5.09485	Tln1	talin 1	§1116	talin-1	P26039	http://www.phosphosite.org/proteinAction.do?id=3418&showAllSites=true	LLGEIAQGNENY*AGIAAR	3	647.314	2	H	55.327	634668	590529	612598	5.09485	0.930453	-0.103994	-0.0348271	-1.07474	-1.02443	mouse
119	194	1.327	205356	H	16.5393	Tln1	talin 1	§127	talin-1	P26039	http://www.phosphosite.org/proteinAction.do?id=3418&showAllSites=true	IGITNHDEY*SLVR	3	532.919	1	H	44.8564	181340	229373	205356	16.5393	1.26488	0.338998	0.408166	1.26488	1.327	mouse
120	195	1.327	205356	H	16.5393	Tln1	talin 1	128	talin-1	P26039	http://www.phosphosite.org/proteinAction.do?id=3418&showAllSites=true	IGITNHDEYS*LVR	3	532.919	1	H	44.8564	181340	229373	205356	16.5393	1.26488	0.338998	0.408166	1.26488	1.327	mouse
121	197	1.19013	117519	H	8.9063	Tln1	talin 1	1737	talin-1	P26039	http://www.phosphosite.org/proteinAction.do?id=3418&showAllSites=true	VSQM#AQY*FEPLTLAAVGAASK	3	760.032	2	H	79.8551	110118	124920	117519	8.9063	1.13442	0.181954	0.251121	1.13442	1.19013	mouse
122	198	-1.23497	807558	A	18.2115	Tln1	talin 1	§26	talin-1	P26039	http://www.phosphosite.org/proteinAction.do?id=3418&showAllSites=true	TM#QFEPSTMVY*DACR	2	966.372	1	A	57.8051	911551	703565	807558	18.2115	0.771833	-0.37364	-0.304473	-1.29562	-1.23497	mouse
123	199	-1.61759	339116	A	36.5496	Tln1	talin 1	§436	talin-1	P26039	http://www.phosphosite.org/proteinAction.do?id=3418&showAllSites=true	KSTVLQQQY*NR	2	722.851	1	A	21.8203	426758	251473	339116	36.5496	0.589264	-0.763015	-0.693848	-1.69703	-1.61759	mouse
124	200	1.19544	590874	H	9.21996	Tln1	talin 1	§70	talin-1	P26039	http://www.phosphosite.org/proteinAction.do?id=3418&showAllSites=true	ALDY*YMLR	2	562.746	4	H	59.2148	552352	629396	590874	9.21996	1.13948	0.18838	0.257547	1.13948	1.19544	mouse
125	202	-1.04401	374042	H	6.4313	Tln2	talin 2	§1665	talin-2	E9PUM4	http://www.phosphosite.org/proteinAction.do?id=11618&showAllSites=true	DKAPGQRECDY*SIDGINR	3	725.316	5	H	33.5545	391052	357032	374042	6.4313	0.913004	-0.131307	-0.0621399	-1.09529	-1.04401	mouse
126	205	1.16063	27978	H	7.13728	Twf1	A6	§309	twinfilin-1	Q91YR1	http://www.phosphosite.org/proteinAction.do?id=2315&showAllSites=true	KIEIDNGDELTADFLY*DEVHPK	3	881.074	1	H	76.0646	26566	29390	27978	7.13728	1.1063	0.145744	0.214911	1.1063	1.16063	mouse
127	207	1.06605	116648	H	1.13236	Vasp	VASP	§39	vasodilator-stimulated phosphoprotein	P70460	http://www.phosphosite.org/proteinAction.do?id=1281&showAllSites=true	VQIY*HNPTANSFR	3	542.919	2	H	37.8528	115714	117582	116648	1.13236	1.01614	0.0231038	0.0922709	1.01614	1.06605	mouse
128	208	-1.18932	60174	H	15.5866	Vcl	vinculin	§100	vinculin	Q64727	http://www.phosphosite.org/proteinAction.do?id=4506&showAllSites=true	LVQAAQM#LQSDPY*SVPARDYLIDGSR	3	997.142	3	H	62.0838	66806	53542	60174	15.5866	0.801455	-0.319307	-0.25014	-1.24773	-1.18932	mouse
129	210	-1.18932	60174	H	15.5866	Vcl	vinculin	107	vinculin	Q64727	http://www.phosphosite.org/proteinAction.do?id=4506&showAllSites=true	LVQAAQM#LQSDPYSVPARDY*LIDGSR	3	997.142	2	H	62.0838	66806	53542	60174	15.5866	0.801455	-0.319307	-0.25014	-1.24773	-1.18932	mouse
130	218	-1.07881	573616	H	8.74306	Vcl	vinculin	§692	vinculin	Q64727	http://www.phosphosite.org/proteinAction.do?id=4506&showAllSites=true	ILLRNPGNQAAY*EHFETM#KNQWIDNVEK	4	864.412	21	H	62.0838	609078	538153	573616	8.74306	0.883554	-0.178611	-0.109443	-1.13179	-1.07881	mouse
131	224	-1.01145	7544230	H	4.19359	Vcl	vinculin	§822	vinculin	Q64727	http://www.phosphosite.org/proteinAction.do?id=4506&showAllSites=true	SFLDSGY*R	2	512.71	4	H	41.4474	7767940	7320520	7544230	4.19359	0.942402	-0.0855859	-0.0164188	-1.06112	-1.01145	mouse
132	Apoptosis
133	226	-1.32636	97150	H	23.1515	Anxa5	ANXA5	§92	annexin A5	P48036	http://www.phosphosite.org/proteinAction.do?id=8355&showAllSites=true	LYDAY*ELKHALKGAGTDEK	3	734.688	6	H	52.608	113054	81246	97150	23.1515	0.718648	-0.476643	-0.407476	-1.3915	-1.32636	mouse
134	229	-1.06147	60415	H	7.60068	Ndrg2	NDRG2	47	protein NDRG2 isoform 2	Q9QYG0	http://www.phosphosite.org/proteinAction.do?id=4691&showAllSites=true	ILLDQGQTHSVETPY*GSVTFTVYGTPKPK	4	811.655	1	H	63.7971	63662	57168	60415	7.60068	0.897993	-0.155225	-0.0860575	-1.1136	-1.06147	mouse
135	Calcium-binding protein
136	231	1.04576	420822	A	0.226337	Calb1	Calb1	205	calbindin	P12658	http://www.phosphosite.org/proteinAction.do?id=1912604&showAllSites=true	AFELYDQDGNGY*IDENELDALLKDLCEK	3	1124.16	5	A	102.23	421495	420148	420822	0.226337	0.996804	-0.0046179	0.0645492	-1.00321	1.04576	mouse
137	234	1.03784	2289795	H	0.763682	Calm1; Calm2; Calm3	calmodulin; CALM2; CALM3	§100; §100; §100	calmodulin	P62204; NP_031615; NP_031616	http://www.phosphosite.org/proteinAction.do?id=2070&showAllSites=true	VFDKDGNGY*ISAAELR	3	612.284	3	H	48.0887	2302160	2277430	2289795	0.763682	0.989258	-0.0155814	0.0535857	-1.01086	1.03784	mouse
138	Cell cycle regulation
139	236	1.20618	356759	H	9.8495	Afap1l2	AFAP1L2	359	actin filament-associated protein 1-like 2 isoform 1	Q5DTU0	http://www.phosphosite.org/proteinAction.do?id=9880&showAllSites=true	SLETSSY*LNVLVNSQWK	3	683.329	3	H	80.5115	331912	381606	356759	9.8495	1.14972	0.201283	0.27045	1.14972	1.20618	mouse
140	237	1.25034	278365	H	12.3759	Afap1l2	AFAP1L2	§383	actin filament-associated protein 1-like 2 isoform 1	Q5DTU0	http://www.phosphosite.org/proteinAction.do?id=9880&showAllSites=true	DSHLHFY*QDRNR	3	556.574	2	H	24.6944	254005	302725	278365	12.3759	1.19181	0.253151	0.322318	1.19181	1.25034	mouse
141	243	1.17002	5140265	H	7.70528	Afap1l2	AFAP1L2	§413	actin filament-associated protein 1-like 2 isoform 1	Q5DTU0	http://www.phosphosite.org/proteinAction.do?id=9880&showAllSites=true	VAQQPLSLVGCDVLPDPSPDHLY*SFR	3	997.476	13	H	79.5581	4860200	5420330	5140265	7.70528	1.11525	0.157365	0.226532	1.11525	1.17002	mouse
142	Cell development/differentiation
143	246	1.36218	151493	H	18.3614	Etl4; Etl4	SKT; SKT iso10	§295; §257	sickle tail protein isoform c	A2AQ25; BAC41473	http://www.phosphosite.org/proteinAction.do?id=8252&showAllSites=true	NVY*YELNDVR	2	682.798	1	H	49.1375	131824	171162	151493	18.3614	1.29841	0.376749	0.445917	1.29841	1.36218	mouse
144	Chaperone
145	247	1.11215	47092.5	H	4.1247	Hspa4	HSP70RY	181	heat shock 70 kDa protein 4	NP_032326	http://www.phosphosite.org/proteinAction.do?id=4263&showAllSites=true	LM#NETTAVALAY*GIYKQDLPALEEKPR	4	783.394	1	H	81.4387	45719	48466	47092.5	4.1247	1.06008	0.0841792	0.153346	1.06008	1.11215	mouse
146	248	1.11215	47092.5	H	4.1247	Hspa4	HSP70RY	184	heat shock 70 kDa protein 4	NP_032326	http://www.phosphosite.org/proteinAction.do?id=4263&showAllSites=true	LM#NETTAVALAYGIY*KQDLPALEEKPR	4	783.394	1	H	81.4387	45719	48466	47092.5	4.1247	1.06008	0.0841792	0.153346	1.06008	1.11215	mouse
147	249	-1.9913	41049.5	H	49.8598	Hspa4	HSP70RY	§336	heat shock 70 kDa protein 4	NP_032326	http://www.phosphosite.org/proteinAction.do?id=4263&showAllSites=true	LKKEDIY*AVEIVGGATRIPAVK	4	613.341	1	H	62.1932	55522	26577	41049.5	49.8598	0.478675	-1.06288	-0.993714	-2.0891	-1.9913	mouse
148	Chromatin, DNA-binding, DNA repair or DNA replication protein
149	251	1.14684	200234	H	6.29403	Hist1h4b; Hist1h4n	H4; H4H4	§89; §89	histone H4	P62806; NP_783588	http://www.phosphosite.org/proteinAction.do?id=1878&showAllSites=true	KTVTAM#DVVY*ALKR	3	564.291	10	H	56.3983	191322	209145	200234	6.29403	1.09316	0.128501	0.197668	1.09316	1.14684	mouse
150	Cytoskeletal protein
151	255	-1.24215	116019	H	18.6146	Wdr1	WDR1	§238	WD repeat-containing protein 1	O88342	http://www.phosphosite.org/proteinAction.do?id=4288&showAllSites=true	AHDGGIY*AISWSPDSTHLLSASGDKTSK	4	746.097	1	H	60.3323	131290	100748	116019	18.6146	0.76737	-0.382006	-0.312839	-1.30315	-1.24215	mouse
152	ENZYME, MISC.
153	256	1.35976	51853	H	18.2378	Acat1	ACAT1	328	acetyl-CoA acetyltransferase, mitochondrial precursor	Q8QZT1	http://www.phosphosite.org/proteinAction.do?id=9173&showAllSites=true	IAAFADAAVDPIDFPLAPAY*AVPK	3	841.757	2	H	93.0241	45166	58540	51853	18.2378	1.29611	0.374186	0.443353	1.29611	1.35976	mouse
154	257	1.07363	44451.5	H	1.63369	Acy3	ACY3	278	aspartoacylase-2	Q91XE4	http://www.phosphosite.org/proteinAction.do?id=5088224&showAllSites=true	LFSGEDVLYEGDSIVY*PVFINEAAYYEK	3	1104.18	5	H	100.778	43938	44965	44451.5	1.63369	1.02337	0.0333333	0.1025	1.02337	1.07363	mouse
155	260	-1.02113	58143	H	4.86704	Acy3	ACY3	§88	aspartoacylase-2	Q91XE4	http://www.phosphosite.org/proteinAction.do?id=5088224&showAllSites=true	SCTLTFLGSTATPDDPY*EVKR	3	813.37	1	H	59.9822	60144	56142	58143	4.86704	0.93346	-0.0993404	-0.0301732	-1.07128	-1.02113	mouse
156	261	-1.26818	104584	H	20.0535	Ahcy	SAHH	§193	adenosylhomocysteinase	P50247	http://www.phosphosite.org/proteinAction.do?id=7964&showAllSites=true	SKFDNLY*GCR	2	670.279	2	H	31.2385	119414	89754	104584	20.0535	0.75162	-0.411924	-0.342757	-1.33046	-1.26818	mouse
157	262	-1.20722	533752	A	16.6289	Dao	DAO	222	D-amino-acid oxidase	P18894	http://www.phosphosite.org/proteinAction.do?id=7582704&showAllSites=true	HFILTHDPSLGIY*NSPYIIPGSK	3	883.775	3	A	69.6238	596512	470991	533752	16.6289	0.789575	-0.340852	-0.271685	-1.2665	-1.20722	mouse
158	265	-1.10643	140806	H	10.5223	Ehhadh	EHHADH	660	peroxisomal bifunctional enzyme	Q9DBM2	http://www.phosphosite.org/proteinAction.do?id=7132&showAllSites=true	HVGGPM#Y*YAASVGLPTVLEK	3	729.018	3	H	68.9967	151282	130329	140806	10.5223	0.861497	-0.215082	-0.145915	-1.16077	-1.10643	mouse
159	267	-1.10643	140806	H	10.5223	Ehhadh	EHHADH	661	peroxisomal bifunctional enzyme	Q9DBM2	http://www.phosphosite.org/proteinAction.do?id=7132&showAllSites=true	HVGGPM#YY*AASVGLPTVLEK	3	729.018	2	H	68.9967	151282	130329	140806	10.5223	0.861497	-0.215082	-0.145915	-1.16077	-1.10643	mouse
160	268	1.02943	196398	H	1.33898	Ldhb	LDH-B	§240	L-lactate dehydrogenase B chain	P16125	http://www.phosphosite.org/proteinAction.do?id=4244&showAllSites=true	MVVDSAY*EVIK	2	667.309	6	H	52.0528	198258	194539	196398	1.33898	0.981242	-0.0273197	0.0418475	-1.01912	1.02943	mouse
161	275	-1.23174	2227591	A	18.0297	Pipox	PIPOX	257	peroxisomal sarcosine oxidase	Q9D826	http://www.phosphosite.org/proteinAction.do?id=7586435&showAllSites=true	EKVPGSYGVSQAFPCILGLDLAPHHIY*GLPASEYPGLM#K	4	1077.78	8	A	86.85	2511585	1943597	2227591	18.0297	0.773853	-0.369869	-0.300702	-1.29224	-1.23174	mouse
162	Endoplasmic reticulum or golgi
163	278	-1.03361	1126435	H	5.72435	Ass1	ASS1	113	argininosuccinate synthase	P16460	http://www.phosphosite.org/proteinAction.do?id=16453&showAllSites=true	Y*VSHGATGKGNDQVR	3	556.921	4	H	18.9778	1172030	1080840	1126435	5.72435	0.922195	-0.116857	-0.0476894	-1.08437	-1.03361	mouse
164	280	-1.99501	88425.5	H	49.975	Ass1	ASS1	§133	argininosuccinate synthase	P16460	http://www.phosphosite.org/proteinAction.do?id=16453&showAllSites=true	FELTCY*SLAPQIK	2	825.386	1	H	68.4667	119673	57178	88425.5	49.975	0.477785	-1.06557	-0.996398	-2.09299	-1.99501	mouse
165	281	1.09977	65750	H	3.33389	Ass1	ASS1	402	argininosuccinate synthase	P16460	http://www.phosphosite.org/proteinAction.do?id=16453&showAllSites=true	LKEY*HR	2	463.218	2	H	16.4	64200	67300	65750	3.33389	1.04829	0.0680332	0.1372	1.04829	1.09977	mouse
166	282	1.19157	110014	H	8.99128	Cat	catalase	§231	catalase	P24270	http://www.phosphosite.org/proteinAction.do?id=4045&showAllSites=true	LVNADGEAVY*CK	2	709.805	2	H	29.2867	103020	117009	110014	8.99128	1.13579	0.183695	0.252862	1.13579	1.19157	mouse
167	283	-1.08601	246702	H	9.21125	Cat	catalase	§511	catalase	P24270	http://www.phosphosite.org/proteinAction.do?id=4045&showAllSites=true	NAIHT*YTQAGSHMAA	3	551.568	2	H	28.2578	262770	230633	246702	9.21125	0.877699	-0.188202	-0.119034	-1.13934	-1.08601	mouse
168	285	-1.03336	2252760	H	5.70768	Cat	catalase	§512	catalase	P24270	http://www.phosphosite.org/proteinAction.do?id=4045&showAllSites=true	NAIHTY*TQAGSHMAAK	3	594.266	6	H	23.0483	2343680	2161840	2252760	5.70768	0.922413	-0.116516	-0.0473487	-1.08411	-1.03336	mouse
169	287	1.04062	687260	A	0.574834	Cat	catalase	§513	catalase	P24270	http://www.phosphosite.org/proteinAction.do?id=4045&showAllSites=true	NAIHTYT*QAGSHM#AAK	3	599.598	2	A	23.1	690054	684467	687260	0.574834	0.991904	-0.0117283	0.0574389	-1.00816	1.04062	mouse
170	288	1.0087	112758	H	2.77744	Cat	catalase	§84	catalase	P24270	http://www.phosphosite.org/proteinAction.do?id=4045&showAllSites=true	GAGAFGY*FEVTHDITR	2	910.904	2	H	65.0592	114972	110543	112758	2.77744	0.961478	-0.0566749	0.0124923	-1.04007	1.0087	mouse
171	289	1.63045	65813.5	H	30.6819	Dhrs1	DHRS1	§133	dehydrogenase/reductase SDR family member 1	Q99L04	http://www.phosphosite.org/proteinAction.do?id=1290707&showAllSites=true	GHYLCSVY*GAR	2	681.787	2	H	32.2945	51535	80092	65813.5	30.6819	1.55413	0.636106	0.705273	1.55413	1.63045	mouse
172	290	-1.19373	92293.5	H	15.8448	Vac14	VAC14	111	protein VAC14 homolog	Q80WQ2	http://www.phosphosite.org/proteinAction.do?id=2616810&showAllSites=true	LRY*YACEALYNIVK	3	619.299	1	H	71.4067	102634	81953	92293.5	15.8448	0.798498	-0.32464	-0.255473	-1.25235	-1.19373	mouse
173	Enzyme, misc.
174	291	1.04827	143126	H	0.0568154	Acox1; Acox1	ACOX1; ACOX1 iso3	§256; §256	peroxisomal acyl-coenzyme A oxidase 1	Q9R0H0; Q8BW35	http://www.phosphosite.org/proteinAction.do?id=10613&showAllSites=true	Y*AQVKPDGTYVKPLSNK	3	663.335	1	H	32.9129	143183	143068	143126	0.0568154	0.999197	-0.00115919	0.0680079	-1.0008	1.04827	mouse
175	292	1.22025	258087	H	10.6649	Acox1; Acox1	ACOX1; ACOX1 iso3	§275; §275	peroxisomal acyl-coenzyme A oxidase 1	Q9R0H0; Q8BW35	http://www.phosphosite.org/proteinAction.do?id=10613&showAllSites=true	LTY*GTM#VFVR	2	641.799	3	H	46.7934	238624	277550	258087	10.6649	1.16313	0.218009	0.287176	1.16313	1.22025	mouse
176	294	-1.05334	35250.5	H	7.05893	Acox1; Acox1	ACOX1; ACOX1 iso3	51; 51	peroxisomal acyl-coenzyme A oxidase 1	Q9R0H0; Q8BW35	http://www.phosphosite.org/proteinAction.do?id=10613&showAllSites=true	EIENLILNDPDFQHEDY*NFLTR	3	939.092	1	H	83.3566	37010	33491	35250.5	7.05893	0.904918	-0.144142	-0.0749745	-1.10507	-1.05334	mouse
177	295	-1.3471	20602	H	24.2178	Acox1	ACOX1	§629	peroxisomal acyl-coenzyme A oxidase 1	Q9R0H0	http://www.phosphosite.org/proteinAction.do?id=10613&showAllSites=true	DVTLGSVLGRYDGNVY*ENLFEWAK	3	942.444	2	H	98.098	24130	17074	20602	24.2178	0.707584	-0.499027	-0.42986	-1.41326	-1.3471	mouse
178	296	1.17549	116784	H	8.03411	Acox2	ACOX2	§280	peroxisomal acyl-coenzyme A oxidase 2	Q9QXD1	http://www.phosphosite.org/proteinAction.do?id=15773&showAllSites=true	FAEVLPDGTY*QR	2	738.332	2	H	48.2014	110150	123419	116784	8.03411	1.12046	0.164095	0.233262	1.12046	1.17549	mouse
179	297	1.0867	197294	H	2.48911	Akr1a4	AKR1A1	211	alcohol dehydrogenase [NADP+]	Q9JII6	http://www.phosphosite.org/proteinAction.do?id=12602&showAllSites=true	GLEVTAYS*PLGSSDR	2	816.369	2	H	52.9687	193821	200766	197294	2.48911	1.03583	0.0507901	0.119957	1.03583	1.0867	mouse
180	300	-1.0344	593108	H	5.7785	Akr1a4	AKR1A1	§50	alcohol dehydrogenase [NADP+]	Q9JII6	http://www.phosphosite.org/proteinAction.do?id=12602&showAllSites=true	HIDCASVY*GNETEIGEALKESVGSGK	3	944.091	6	H	64.927	617343	568874	593108	5.7785	0.921488	-0.117963	-0.048796	-1.0852	-1.0344	mouse
181	302	1.18777	1309515	H	8.76651	Aldob	ALDOB	§204	fructose-bisphosphate aldolase B	Q91Y97	http://www.phosphosite.org/proteinAction.do?id=5293&showAllSites=true	YASICQQNGLVPIVEPEVLPDGDHDLEHCQY*VSEK	4	1030.47	2	H	70.8813	1228340	1390690	1309515	8.76651	1.13217	0.179091	0.248258	1.13217	1.18777	mouse
182	304	-1.21172	68716	H	16.8884	Atic	ATIC	§208	bifunctional purine biosynthesis protein PURH	Q9CWJ9	http://www.phosphosite.org/proteinAction.do?id=7937&showAllSites=true	Y*GMNPHQTPAQLYTLKPK	3	723.018	3	H	46.4006	76922	60510	68716	16.8884	0.786641	-0.346223	-0.277056	-1.27123	-1.21172	mouse
183	307	-1.10483	28500	H	10.4205	Atp6v1a	ATP6V1A	40	V-type proton ATPase catalytic subunit A	P50516	http://www.phosphosite.org/proteinAction.do?id=8165&showAllSites=true	IRDEDKESTFGYVHGVSGPVVTACDMAGAAM#Y*ELVR	4	1007.46	2	H	78.8207	30600	26400	28500	10.4205	0.862745	-0.212994	-0.143827	-1.15909	-1.10483	mouse
184	308	-1.26619	53240.5	H	19.9446	Atp6v1b1; Atp6v1b2	ATP6V1B1; ATP6V1B2	462; 468	V-type proton ATPase subunit B, kidney isoform	Q91YH6; P62814	http://www.phosphosite.org/proteinAction.do?id=19975&showAllSites=true	NFITQGPY*ENR	2	709.809	1	H	42.3944	60749	45732	53240.5	19.9446	0.752803	-0.409657	-0.34049	-1.32837	-1.26619	mouse
185	309	–	25720	H	–	Atp6v1b2	ATP6V1B2	472	V-type proton ATPase subunit B, brain isoform	P62814	http://www.phosphosite.org/proteinAction.do?id=19699&showAllSites=true	T*VYETLDIGWQLLR	3	596.297	1	H	95.6653		25720	25720							mouse
186	310	1.02639	26080.5	H	1.54812	Atp6v1b2	ATP6V1B2	474	V-type proton ATPase subunit B, brain isoform	P62814	http://www.phosphosite.org/proteinAction.do?id=19699&showAllSites=true	TVY*ETLDIGWQLLR	2	893.942	1	H	95.6355	26366	25795	26080.5	1.54812	0.978343	-0.0315873	0.0375799	-1.02214	1.02639	mouse
187	311	1.15132	133891	H	6.56877	Atp6v1h	ATP6V1H	§388	V-type proton ATPase subunit H	Q8BVE3	http://www.phosphosite.org/proteinAction.do?id=8952&showAllSites=true	LNEKNY*ELLK	3	448.558	1	H	37.3299	127672	140110	133891	6.56877	1.09742	0.134118	0.203285	1.09742	1.15132	mouse
188	315	1.30019	1447725	H	15.1143	Car2; Car2	CA2; CA2 iso3	§114; §114	carbonic anhydrase 2	P00920; AAH55291	http://www.phosphosite.org/proteinAction.do?id=9003&showAllSites=true	Y*AAELHLVHWNTK	3	554.599	9	H	51.9806	1293000	1602450	1447725	15.1143	1.23933	0.309557	0.378724	1.23933	1.30019	mouse
189	318	1.06593	3688110	H	1.12467	Carkd	CARKD	§81	carbohydrate kinase domain-containing protein isoform 2	Q9CZ42	http://www.phosphosite.org/proteinAction.do?id=7009&showAllSites=true	IGIVGGCQEY*TGAPYFAGISALK	3	818.059	4	H	83.6653	3658780	3717440	3688110	1.12467	1.01603	0.0229468	0.0921139	1.01603	1.06593	mouse
190	320	-1.14521	987102	H	12.9412	Crot	CROT	446	peroxisomal carnitine O-octanoyltransferase	Q9DC50	http://www.phosphosite.org/proteinAction.do?id=15767&showAllSites=true	Y*FYHGR	2	461.684	3	H	23.1471	1077430	896774	987102	12.9412	0.832327	-0.264778	-0.195611	-1.20145	-1.14521	mouse
191	322	1.35809	29281.5	H	18.1525	Cryl1	CRYL1	251	lambda-crystallin homolog	Q99KP3	http://www.phosphosite.org/proteinAction.do?id=23039&showAllSites=true	YAFIGPLETMHLNAEGVISY*CERYSEGM#K	3	1154.51	1	H	84.2236	25523	33040	29281.5	18.1525	1.29452	0.372416	0.441583	1.29452	1.35809	mouse
192	324	1.11908	133467	H	4.56369	Cryl1	CRYL1	255	lambda-crystallin homolog	Q99KP3	http://www.phosphosite.org/proteinAction.do?id=23039&showAllSites=true	Y*SEGMKHVLSTFGPVPEFSGATVER	3	935.77	5	H	72.0988	129160	137774	133467	4.56369	1.06669	0.0931443	0.162311	1.06669	1.11908	mouse
193	327	1.35809	29281.5	H	18.1525	Cryl1	CRYL1	256	lambda-crystallin homolog	Q99KP3	http://www.phosphosite.org/proteinAction.do?id=23039&showAllSites=true	YAFIGPLETMHLNAEGVISYCERYS*EGM#K	3	1154.51	5	H	84.2236	25523	33040	29281.5	18.1525	1.29452	0.372416	0.441583	1.29452	1.35809	mouse
194	330	1.44303	24471	H	22.3537	Cyp4b1	CYP4B1	147	cytochrome P450 4B1	Q64462	http://www.phosphosite.org/proteinAction.do?id=2318292&showAllSites=true	KLLTPGFHY*DVLKPYVAIFAESTR	4	712.123	1	H	86.1577	20603	28339	24471	22.3537	1.37548	0.459934	0.529102	1.37548	1.44303	mouse
195	334	-1.0122	1884300	H	4.24647	Cyp4b1	CYP4B1	501	cytochrome P450 4B1	Q64462	http://www.phosphosite.org/proteinAction.do?id=2318292&showAllSites=true	SKNGIHLY*LKPLGPGSGK	4	487.262	7	H	46.1632	1940880	1827720	1884300	4.24647	0.941697	-0.0866659	-0.0174987	-1.06191	-1.0122	mouse
196	335	-1.19234	47727	H	15.7639	Dak	DAK	§545	bifunctional ATP-dependent dihydroxyacetone kinase/FAD-AMP lyase (cyclizing)	Q8VC30	http://www.phosphosite.org/proteinAction.do?id=16664&showAllSites=true	AS*YISSAQLDQPDPGAVAAAAIFR	3	833.735	1	H	84.7414	53047	42407	47727	15.7639	0.799423	-0.322969	-0.253802	-1.2509	-1.19234	mouse
197	336	-1.19234	47727	H	15.7639	Dak	DAK	546	bifunctional ATP-dependent dihydroxyacetone kinase/FAD-AMP lyase (cyclizing)	Q8VC30	http://www.phosphosite.org/proteinAction.do?id=16664&showAllSites=true	ASY*ISSAQLDQPDPGAVAAAAIFR	3	833.735	1	H	84.7414	53047	42407	47727	15.7639	0.799423	-0.322969	-0.253802	-1.2509	-1.19234	mouse
198	337	-1.00437	72319	H	3.69789	Dcxr	DCXR	§149	L-xylulose reductase	Q91X52	http://www.phosphosite.org/proteinAction.do?id=13959&showAllSites=true	ALTNHTVY*CSTK	2	737.823	2	H	22.5923	74210	70428	72319	3.69789	0.949037	-0.0754645	-0.00629735	-1.0537	-1.00437	mouse
199	338	-1.25796	59705.5	H	19.4928	Eci2	PECI	§282	enoyl-CoA delta isomerase 2, mitochondrial isoform a	Q9WUR2	http://www.phosphosite.org/proteinAction.do?id=10627&showAllSites=true	ATFHTPFSQLGQSPEACSSY*TFPK	3	923.407	1	H	67.5104	67935	51476	59705.5	19.4928	0.757724	-0.400255	-0.331088	-1.31974	-1.25796	mouse
200	339	-1.25796	59705.5	H	19.4928	Eci2	PECI	283	enoyl-CoA delta isomerase 2, mitochondrial isoform a	Q9WUR2	http://www.phosphosite.org/proteinAction.do?id=10627&showAllSites=true	ATFHTPFSQLGQSPEACSSYT*FPK	3	923.407	1	H	67.5104	67935	51476	59705.5	19.4928	0.757724	-0.400255	-0.331088	-1.31974	-1.25796	mouse
201	340	-1.22321	16599.5	H	17.5461	Fkbp1a	FKBP12	81	peptidyl-prolyl cis-trans isomerase FKBP1A	P26883	http://www.phosphosite.org/proteinAction.do?id=19749&showAllSites=true	LIISSDY*AYGATGHPGIIPPHATLVFDVELLKLE	3	1243.98	1	H	96.4056	18659	14540	16599.5	17.5461	0.779249	-0.359844	-0.290677	-1.28329	-1.22321	mouse
202	341	-1.48183	30435.5	H	30.7024	Fn3krp	FN3KRP	153	ketosamine-3-kinase	Q8K274	http://www.phosphosite.org/proteinAction.do?id=2471182&showAllSites=true	QYVDQFGFDVVTCCGY*LPQVNDWQK	3	1049.45	2	H	88.5445	37043	23828	30435.5	30.7024	0.643252	-0.636543	-0.567376	-1.5546	-1.48183	mouse
203	342	1.3407	21424	H	17.2552	Galm	GALM	71	aldose 1-epimerase	Q8K157	http://www.phosphosite.org/proteinAction.do?id=2471490&showAllSites=true	ASDVVLGFAELEGYLQKQPY*FGAVVGR	3	998.499	2	H	102.637	18810	24038	21424	17.2552	1.27794	0.353817	0.422984	1.27794	1.3407	mouse
204	344	-1.04473	191174	H	6.47949	Gmds	GMD	§323	GDP-mannose 4,6 dehydratase	Q8K0C9	http://www.phosphosite.org/proteinAction.do?id=4235&showAllSites=true	Y*YRPTEVDFLQGDCSK	3	686.627	1	H	56.5051	199933	182415	191174	6.47949	0.912381	-0.132292	-0.0631251	-1.09603	-1.04473	mouse
205	345	-1.04473	191174	H	6.47949	Gmds	GMD	§324	GDP-mannose 4,6 dehydratase	Q8K0C9	http://www.phosphosite.org/proteinAction.do?id=4235&showAllSites=true	YY*RPTEVDFLQGDCSK	3	686.627	1	H	56.5051	199933	182415	191174	6.47949	0.912381	-0.132292	-0.0631251	-1.09603	-1.04473	mouse
206	348	1.01315	1813465	H	2.46625	Gpx1	GPX1	§147	glutathione peroxidase 1	P11352	http://www.phosphosite.org/proteinAction.do?id=7538&showAllSites=true	Y*IIWSPVCR	2	637.294	4	H	64.8479	1845090	1781840	1813465	2.46625	0.96572	-0.0503234	0.0188437	-1.0355	1.01315	mouse
207	349	-1.14042	229606	H	12.6472	Gpx1	GPX1	§96	glutathione peroxidase 1	P11352	http://www.phosphosite.org/proteinAction.do?id=7538&showAllSites=true	Y*VRPGGGFEPNFTLFEK	3	679.987	2	H	74.5321	250140	209073	229606	12.6472	0.835824	-0.258729	-0.189562	-1.19642	-1.14042	mouse
208	351	-1.25318	118015	H	19.2285	Gsr	GSR	151	glutathione reductase, mitochondrial precursor	P47791	http://www.phosphosite.org/proteinAction.do?id=4239&showAllSites=true	SHIEIIHGY*ATFADGPRPTVEVNGK	4	697.842	3	H	53.8572	134061	101969	118015	19.2285	0.760616	-0.394759	-0.325592	-1.31472	-1.25318	mouse
209	353	-1.37167	24744	H	25.4563	Gstm1	GSTM1	116	glutathione S-transferase Mu 1	P10649	http://www.phosphosite.org/proteinAction.do?id=12566&showAllSites=true	M#QLIM#LCY*NPDFEKQKPEFLK	3	928.766	1	H	67.1265	29198	20290	24744	25.4563	0.694911	-0.525101	-0.455934	-1.43903	-1.37167	mouse
210	354	-1.46705	82998	H	30.0264	Hao2	HAO2	35	hydroxyacid oxidase 2	Q9NYQ2	http://www.phosphosite.org/proteinAction.do?id=7887&showAllSites=true	TSWDFIEGEADDGITY*NDNLAAFRR	3	986.098	1	H	81.0792	100620	65376	82998	30.0264	0.649732	-0.622084	-0.552917	-1.5391	-1.46705	mouse
211	355	-1.1652	583220	H	14.1536	Hrsp12	HRSP12	§110	ribonuclease UK114	P52760	http://www.phosphosite.org/proteinAction.do?id=16789&showAllSites=true	AAY*QVAALPR	2	570.284	2	H	38.3033	641590	524851	583220	14.1536	0.818047	-0.289744	-0.220577	-1.22242	-1.1652	mouse
212	358	-1.08028	1165130	H	8.83876	Hrsp12	HRSP12	§21	ribonuclease UK114	P52760	http://www.phosphosite.org/proteinAction.do?id=16789&showAllSites=true	APAAIGPY*SQAVQVDR	2	861.914	19	H	43.1227	1237950	1092310	1165130	8.83876	0.882354	-0.180571	-0.111404	-1.13333	-1.08028	mouse
213	368	1.3807	35499.5	H	19.2993	Hrsp12	HRSP12	98	ribonuclease UK114	P52760	http://www.phosphosite.org/proteinAction.do?id=16789&showAllSites=true	TTVLLADM#NDFGTVNEIYKT*YFQGSLPAR	3	1120.87	6	H	84.9453	30655	40344	35499.5	19.2993	1.31607	0.396232	0.465399	1.31607	1.3807	mouse
214	370	-1.05212	30516.5	H	6.97688	Hrsp12	HRSP12	99	ribonuclease UK114	P52760	http://www.phosphosite.org/proteinAction.do?id=16789&showAllSites=true	TTVLLADM#NDFGTVNEIYKTY*FQGSLPAR	4	840.902	2	H	84.9741	32022	29011	30516.5	6.97688	0.905971	-0.142463	-0.0732963	-1.10379	-1.05212	mouse
215	371	-1.31095	43604	H	22.3464	Iah1	IAH1	230	isoamyl acetate-hydrolyzing esterase 1 homolog	Q9DB29	http://www.phosphosite.org/proteinAction.do?id=18953&showAllSites=true	VSSLPWLLPY*WKDVEEAKPELSLLGDGDY	3	1133.89	3	H	106.319	50494	36714	43604	22.3464	0.727096	-0.459782	-0.390615	-1.37533	-1.31095	mouse
216	373	-1.32458	198250	H	23.0587	Inmt	INMT	216	indolethylamine N-methyltransferase	P40936	http://www.phosphosite.org/proteinAction.do?id=4085913&showAllSites=true	KFSGVY*LEKEVVEK	3	578.962	1	H	49.0038	230574	165925	198250	23.0587	0.719617	-0.474699	-0.405531	-1.38963	-1.32458	mouse
217	374	–	25475	H	–	Khk	KHK	185	ketohexokinase	P97328	http://www.phosphosite.org/proteinAction.do?id=22977&showAllSites=true	VSVEIEKPREELFQLFSY*GEVVFVSKDVAK	4	888.707	1	H	95.1052		25475	25475							mouse
218	375	-1.13633	93407	H	12.3954	Mdh1	MDH1	§119	malate dehydrogenase, cytoplasmic	P14152	http://www.phosphosite.org/proteinAction.do?id=14289&showAllSites=true	SQGTALEKY*AK	2	638.303	2	H	24.9655	101594	85220	93407	12.3954	0.838829	-0.253551	-0.184384	-1.19214	-1.13633	mouse
219	376	1.22414	30482	H	10.8889	Mdh1	MDH1	§210	malate dehydrogenase, cytoplasmic	P14152	http://www.phosphosite.org/proteinAction.do?id=14289&showAllSites=true	EVGVY*EALKDDSWLKGEFITTVQQR	3	997.822	2	H	84.8858	28135	32829	30482	10.8889	1.16684	0.222605	0.291772	1.16684	1.22414	mouse
220	378	1.03907	51770	H	0.680199	Naprt1	NAPRT1	§21	nicotinate phosphoribosyltransferase	Q8CC86	http://www.phosphosite.org/proteinAction.do?id=23593&showAllSites=true	M#VVRPLLTDLY*QATM#ALGYWR	3	870.427	2	H	101.548	52019	51521	51770	0.680199	0.990427	-0.0138781	0.0552891	-1.00967	1.03907	mouse
221	380	1.9115	76280.5	A	41.1942	Nit1	NIT1	139	nitrilase homolog 1 isoform 2	Q8VDK1	http://www.phosphosite.org/proteinAction.do?id=8938&showAllSites=true	GQDWEQNQKIY*NCHVLLNSK	3	852.056	1	A	46.6	54061	98500	76280.5	41.1942	1.82202	0.865536	0.934703	1.82202	1.9115	mouse
222	381	1.35617	60272.5	H	18.0541	Papd5	PAPD5	298	PAP-associated domain-containing protein 5 isoform a	Q68ED3	http://www.phosphosite.org/proteinAction.do?id=4853156&showAllSites=true	DLNEVFTGGIGSY*SLFLMAVSFLQLHPR	4	798.646	1	H	97.8564	52578	67967	60272.5	18.0541	1.29269	0.370375	0.439542	1.29269	1.35617	mouse
223	383	1.1333	1536545	H	5.45558	Prdx1	NKEF-A	§10	peroxiredoxin-1	P35700	http://www.phosphosite.org/proteinAction.do?id=2768&showAllSites=true	IGY*PAPNFK	2	543.755	2	H	39.7387	1477270	1595820	1536545	5.45558	1.08025	0.111364	0.180532	1.08025	1.1333	mouse
224	384	1.47792	172366	H	23.9975	Prmt3	PRMT3	521, 524, 529	protein arginine N-methyltransferase 3	Q922H1	http://www.phosphosite.org/proteinAction.do?id=11815&showAllSites=true	KDPRSLIVTLT*LNS*STQTY*SLQ	5	541.851	1	H	42.287	143118	201615	172366	23.9975	1.40873	0.494398	0.563565	1.40873	1.47792	mouse
225	385	1.13554	40519	H	5.59487	Pter	PTER	86	phosphotriesterase-related protein	Q60866	http://www.phosphosite.org/proteinAction.do?id=18997881&showAllSites=true	ENLQLNQEVGAIREELLY*FK	3	829.416	1	H	95.8123	38916	42122	40519	5.59487	1.08238	0.114211	0.183378	1.08238	1.13554	mouse
226	386	-1.08256	187392	H	8.98711	Tgm2	TGM2	§369	protein-glutamine gamma-glutamyltransferase 2	P21981	http://www.phosphosite.org/proteinAction.do?id=4291&showAllSites=true	SEGTY*CCGPVSVR	2	776.302	2	H	33.048	199301	175484	187392	8.98711	0.880497	-0.183609	-0.114442	-1.13572	-1.08256	mouse
227	387	-1.18248	32600	H	15.1833	Tgm2	TGM2	386	protein-glutamine gamma-glutamyltransferase 2	P21981	http://www.phosphosite.org/proteinAction.do?id=4291&showAllSites=true	AIKEGDLST*KYDAPFVFAEVNADVVDWIRQEDGSVLK	4	1052.02	1	H	105.7	36100	29100	32600	15.1833	0.806094	-0.31098	-0.241813	-1.24055	-1.18248	mouse
228	388	-1.12795	101776	H	11.8757	Tkt	TKT	§275	transketolase	P40142	http://www.phosphosite.org/proteinAction.do?id=4260&showAllSites=true	NM#AEQIIQEIY*SQVQSK	3	702.326	4	H	89.5675	110322	93229	101776	11.8757	0.845063	-0.24287	-0.173703	-1.18334	-1.12795	mouse
229	G protein or regulator
230	390	-1.46635	145298	H	29.9942	Aldh1a1	ALDH1A1	§154	retinal dehydrogenase 1	P24549	http://www.phosphosite.org/proteinAction.do?id=10896&showAllSites=true	QTIPSDGDIFTY*TRR	3	617.288	1	H	56.3983	176115	114482	145298	29.9942	0.650041	-0.621397	-0.55223	-1.53836	-1.46635	mouse
231	391	-1.06872	527446	H	8.0806	Arhgap31	CdGAP	109	rho GTPase-activating protein 31	Q9WV94	http://www.phosphosite.org/proteinAction.do?id=8270&showAllSites=true	TY*ELYEK	2	513.215	1	H	23.4873	557584	497309	527446	8.0806	0.8919	-0.165047	-0.0958795	-1.1212	-1.06872	mouse
232	394	-1.00093	50343	H	3.45526	Arhgap42	ARHGAP42	§342	rho GTPase-activating protein 42	B2RQE8	http://www.phosphosite.org/proteinAction.do?id=4504&showAllSites=true	LWLEAMDGKEPIY*TLPAIISK	3	823.423	6	H	90.5241	51573	49113	50343	3.45526	0.952301	-0.070511	-0.00134388	-1.05009	-1.00093	mouse
233	398	1.18049	175774	H	8.33324	Arhgap42	ARHGAP42	343	rho GTPase-activating protein 42	B2RQE8	http://www.phosphosite.org/proteinAction.do?id=4504&showAllSites=true	KLWLEAM#DGKEPIYT*LPAIISK	3	871.453	3	H	76.9151	165417	186132	175774	8.33324	1.12523	0.170219	0.239386	1.12523	1.18049	mouse
234	400	1.21209	197850	H	10.1932	Arhgap42	ARHGAP42	§759	rho GTPase-activating protein 42	B2RQE8	http://www.phosphosite.org/proteinAction.do?id=4504&showAllSites=true	LDTASSNGY*QRPGSVVAAK	3	667.653	2	H	27.4672	183590	212111	197850	10.1932	1.15535	0.208332	0.277499	1.15535	1.21209	mouse
235	401	-1.16914	141414	H	14.3897	Eps8l2	EPS8L2	§681	epidermal growth factor receptor kinase substrate 8-like protein 2	Q99K30	http://www.phosphosite.org/proteinAction.do?id=8664&showAllSites=true	KVCGEEGSRVY*SQLTVQK	3	716.677	2	H	31.3676	155803	127025	141414	14.3897	0.815292	-0.294611	-0.225443	-1.22655	-1.16914	mouse
236	Lipid binding protein
237	403	1.24985	344564	H	12.3486	Dbi	DBI	§29	acyl-CoA-binding protein isoform 1	P31786	http://www.phosphosite.org/proteinAction.do?id=14297&showAllSites=true	LKTQPTDEEM#LFIY*SHFK	3	775.029	5	H	63.125	314478	374651	344564	12.3486	1.19134	0.252588	0.321755	1.19134	1.24985	mouse
238	Mitochondrial protein
239	405	-1.5349	143740	H	33.0643	1700071K01Rik; Phb	1700071K01Rik; PHB	§249; §249	prohibitin-like	Q3V2K0; P67778	http://www.phosphosite.org/proteinAction.do?id=4612202&showAllSites=true	KLEAAEDIAY*QLSR	2	843.909	2	H	64.6333	177347	110134	143740	33.0643	0.621009	-0.687315	-0.618148	-1.61028	-1.5349	mouse
240	406	-1.22317	232008	H	17.5436	Acad10	ACAD10	§566	acyl-CoA dehydrogenase family member 10	Q8BWQ0	http://www.phosphosite.org/proteinAction.do?id=20025&showAllSites=true	VAAILQGVY*KR	2	649.355	3	H	42.7578	260789	203227	232008	17.5436	0.779278	-0.359791	-0.290624	-1.28324	-1.22317	mouse
241	409	-1.07265	8448925	H	8.33948	Acad11	ACAD11	§323	acyl-CoA dehydrogenase family member 11	Q80XL6	http://www.phosphosite.org/proteinAction.do?id=15777&showAllSites=true	GISQGVY*RR	2	558.271	8	H	21.5224	8947150	7950700	8448925	8.33948	0.888629	-0.170346	-0.101179	-1.12533	-1.07265	mouse
242	425	1.39826	345324	H	20.1758	Acad11	ACAD11	§326	acyl-CoA dehydrogenase family member 11	Q80XL6	http://www.phosphosite.org/proteinAction.do?id=15777&showAllSites=true	Y*LM#GNNSSEDSFLTANTVQPLAETGLQLSKR	4	870.914	24	H	80.0491	296059	394590	345324	20.1758	1.33281	0.41447	0.483637	1.33281	1.39826	mouse
243	426	-1.0073	541693	H	3.90356	Acsm1; Acsm2	ACSM1; ACSM2A	§542; §541	acyl-coenzyme A synthetase ACSM1, mitochondrial	Q91VA0; Q8K0L3	http://www.phosphosite.org/proteinAction.do?id=1171697&showAllSites=true	SVTAPYKY*PR	2	631.303	2	H	27.7173	556645	526741	541693	3.90356	0.946278	-0.0796638	-0.0104966	-1.05677	-1.0073	mouse
244	427	-1.2772	49955	H	20.5444	Acsm2	ACSM2A	472	acyl-coenzyme A synthetase ACSM2, mitochondrial isoform 1	Q8K0L3	http://www.phosphosite.org/proteinAction.do?id=2812811&showAllSites=true	SDDIINSSGY*R	2	653.769	1	H	33.0228	57212	42698	49955	20.5444	0.746312	-0.422149	-0.352982	-1.33992	-1.2772	mouse
245	428	1.03956	43087	H	0.646599	Adh1	ADH1C	§150	alcohol dehydrogenase 1	P00329	http://www.phosphosite.org/proteinAction.do?id=18961&showAllSites=true	QIHNFISTSTFSQY*TVVDDIAVAK	3	922.112	1	H	77.8077	43284	42890	43087	0.646599	0.990897	-0.0131925	0.0559746	-1.00919	1.03956	mouse
246	429	-1.31431	36779.5	H	22.5228	Aldh6a1	ALDH6A1	§268	methylmalonate-semialdehyde dehydrogenase [acylating], mitochondrial precursor	Q9EQ20	http://www.phosphosite.org/proteinAction.do?id=15787&showAllSites=true	AISFVGSNQAGEY*IFER	2	984.449	1	H	72.9068	42637	30922	36779.5	22.5228	0.725239	-0.463472	-0.394305	-1.37886	-1.31431	mouse
247	430	1.10065	91014	H	3.39048	Aldoa	ALDOA	§5	fructose-bisphosphate aldolase A isoform 1	P05064	http://www.phosphosite.org/proteinAction.do?id=4240&showAllSites=true	PHPY*PALTPEQKK	3	529.264	1	H	24.6426	88832	93196	91014	3.39048	1.04913	0.0691886	0.138356	1.04913	1.10065	mouse
248	431	1.03133	117000	H	1.20873	Atp5f1	ATP5F1	§165	ATP synthase subunit b, mitochondrial precursor	Q9CQQ7	http://www.phosphosite.org/proteinAction.do?id=15751&showAllSites=true	HY*LFDVQR	2	579.261	1	H	45.4	118000	116000	117000	1.20873	0.983051	-0.0246621	0.0445051	-1.01724	1.03133	mouse
249	434	1.30894	99752.5	H	15.5829	Atp6v1e1	ATP6V1E1	§56	V-type proton ATPase subunit E 1	P50518	http://www.phosphosite.org/proteinAction.do?id=10227&showAllSites=true	LKIMEY*YEKK	2	712.848	4	H	40.4894	88761	110744	99752.5	15.5829	1.24767	0.319231	0.388398	1.24767	1.30894	mouse
250	435	-1.23364	370810	H	18.137	Atp6v1e1	ATP6V1E1	§57	V-type proton ATPase subunit E 1	P50518	http://www.phosphosite.org/proteinAction.do?id=10227&showAllSites=true	IMEYY*EKK	2	592.259	1	H	26.0289	418365	323254	370810	18.137	0.77266	-0.372094	-0.302927	-1.29423	-1.23364	mouse
251	436	-1.35784	137176	H	24.7623	Cyb5r3	CYB5R3	§80	NADH-cytochrome b5 reductase 3	Q9DCN2	http://www.phosphosite.org/proteinAction.do?id=8573&showAllSites=true	FALPSPQHILGLPIGQHIY*LSTR	3	880.135	4	H	85.5832	161195	113157	137176	24.7623	0.701988	-0.510481	-0.441314	-1.42453	-1.35784	mouse
252	438	1.1437	63195	H	6.1004	Fh1	FH	§488	fumarate hydratase, mitochondrial precursor	P97807	http://www.phosphosite.org/proteinAction.do?id=7201&showAllSites=true	ETAIELGY*LTAEQFDEWVKPK	3	849.74	1	H	100.63	60469	65921	63195	6.1004	1.09016	0.124542	0.19371	1.09016	1.1437	mouse
253	439	1.05243	309392	H	0.223291	Got2	GOT2	§96	aspartate aminotransferase, mitochondrial	P05202	http://www.phosphosite.org/proteinAction.do?id=10223&showAllSites=true	NLDKEY*LPIGGLAEFCK	3	682.992	2	H	73.5932	308903	309880	309392	0.223291	1.00316	0.00455576	0.0737229	1.00316	1.05243	mouse
254	440	-1.51115	31800	H	32.0199	Gstk1	GSTK1	178	glutathione S-transferase kappa 1	Q9DCM2	http://www.phosphosite.org/proteinAction.do?id=15769&showAllSites=true	Y*GAFGLPTTVAHVDGK	2	856.906	1	H	58.837	39000	24600	31800	32.0199	0.630769	-0.664816	-0.595649	-1.58537	-1.51115	mouse
255	441	-1.1311	31578.5	H	12.0715	Gyk	GLPK	322	glycerol kinase isoform 1	Q64516	http://www.phosphosite.org/proteinAction.do?id=1298583&showAllSites=true	DKPVYY*ALEGSVAIAGAVIR	3	724.708	2	H	91.1364	34274	28883	31578.5	12.0715	0.842709	-0.246894	-0.177727	-1.18665	-1.1311	mouse
256	442	-1.10493	967764	A	10.427	Idh2	IDH2	§108	isocitrate dehydrogenase [NADP], mitochondrial precursor	P54071	http://www.phosphosite.org/proteinAction.do?id=9668&showAllSites=true	YFDLGLPNRDQTNDQVTIDSALATQKYS*VAVK	4	913.449	1	A	72.9878	1039117	896410	967764	10.427	0.862665	-0.213127	-0.14396	-1.1592	-1.10493	mouse
257	443	1.26697	52561	H	13.3024	Idh2	IDH2	179	isocitrate dehydrogenase [NADP], mitochondrial precursor	P54071	http://www.phosphosite.org/proteinAction.do?id=9668&showAllSites=true	HAHGDQY*KATDFVVDR	3	646.955	2	H	31.6724	47617	57505	52561	13.3024	1.20766	0.272211	0.341378	1.20766	1.26697	mouse
258	444	1.07863	46850	H	1.96209	L2hgdh	L2HGDH	255	L-2-hydroxyglutarate dehydrogenase, mitochondrial precursor	Q91YP0	http://www.phosphosite.org/proteinAction.do?id=1175403&showAllSites=true	Y*VVTCAGLYSDR	2	742.318	1	H	46.2	46200	47500	46850	1.96209	1.02814	0.0400347	0.109202	1.02814	1.07863	mouse
259	446	1.12439	1280520	H	4.89804	Lactb2	LACTB2	§246	beta-lactamase-like protein 2	Q99KR3	http://www.phosphosite.org/proteinAction.do?id=10824&showAllSites=true	TMIY*KDVPENLHK	3	556.6	11	H	36.2223	1236170	1324870	1280520	4.89804	1.07175	0.0999736	0.169141	1.07175	1.12439	mouse
260	453	1.04798	995236	H	0.0765199	Lactb2	LACTB2	§276	beta-lactamase-like protein 2	Q99KR3	http://www.phosphosite.org/proteinAction.do?id=10824&showAllSites=true	IFY*TTTPVKK	2	639.331	7	H	30.7497	995775	994698	995236	0.0765199	0.998918	-0.00156122	0.0676059	-1.00108	1.04798	mouse
261	455	1.0085	760000	H	2.79121	Lactb2	LACTB2	278	beta-lactamase-like protein 2	Q99KR3	http://www.phosphosite.org/proteinAction.do?id=10824&showAllSites=true	IFYTT*TPVKK	3	426.556	1	H	30.8	775000	745000	760000	2.79121	0.96129	-0.0569559	0.0122113	-1.04027	1.0085	mouse
262	456	-1.06875	135016	H	8.08311	Ndufb7	NDUFB7	58	NADH dehydrogenase [ubiquinone] 1 beta subcomplex subunit 7	Q9CR61	http://www.phosphosite.org/proteinAction.do?id=10279&showAllSites=true	DY*CAHYLIR	2	645.77	1	H	38.9284	142733	127299	135016	8.08311	0.891868	-0.165098	-0.0959307	-1.12124	-1.06875	mouse
263	457	-1.23011	396660	H	17.9376	Nipsnap1	NIPSNAP1	§148	protein NipSnap homolog 1	O55125	http://www.phosphosite.org/proteinAction.do?id=13897&showAllSites=true	LKNNKEY*LEFR	3	511.92	4	H	32.8067	446972	346349	396660	17.9376	0.774879	-0.367958	-0.298791	-1.29052	-1.23011	mouse
264	459	1.19908	720428	A	9.43397	Nipsnap1	NIPSNAP1	§261	protein NipSnap homolog 1	O55125	http://www.phosphosite.org/proteinAction.do?id=13897&showAllSites=true	KRGWDENVY*YTVPLVR	3	692.342	1	A	58.8088	672370	768487	720428	9.43397	1.14295	0.192765	0.261933	1.14295	1.19908	mouse
265	460	-1.04081	1812856	A	6.21437	Pcca	PCCA	§139	propionyl-CoA carboxylase alpha chain, mitochondrial precursor	Q91ZA3	http://www.phosphosite.org/proteinAction.do?id=16765&showAllSites=true	AQAVHPGY*GFLSENKEFAK	3	725.009	3	A	49.7861	1892517	1733195	1812856	6.21437	0.915815	-0.126872	-0.0577051	-1.09192	-1.04081	mouse
266	462	1.35499	121498	H	17.9933	Pdha1	PDHA1	§300	pyruvate dehydrogenase E1 component subunit alpha, somatic form, mitochondrial precursor	P35486	http://www.phosphosite.org/proteinAction.do?id=1784&showAllSites=true	YHGHSMSDPGVS*YR	3	558.224	1	H	24.5931	106040	136957	121498	17.9933	1.29156	0.369114	0.438282	1.29156	1.35499	mouse
267	463	1.21037	127368	H	10.0935	Shmt1	SHMT1	§28	serine hydroxymethyltransferase, cytosolic	P50431	http://www.phosphosite.org/proteinAction.do?id=8103&showAllSites=true	M#LSQPLKDSDAEVY*SIIKK	3	754.376	2	H	59.1603	118278	136459	127368	10.0935	1.15371	0.206286	0.275453	1.15371	1.21037	mouse
268	Phosphatase
269	464	-1.19588	31312	H	15.9704	Acp1	ACP1	§132	low molecular weight phosphotyrosine protein phosphatase isoform 1	Q9D358	http://www.phosphosite.org/proteinAction.do?id=4365&showAllSites=true	QLIIEDPY*YGNDSDFEVVYQQCLR	3	1015.45	1	H	84.2806	34848	27776	31312	15.9704	0.797062	-0.327237	-0.25807	-1.25461	-1.19588	mouse
270	465	1.05858	117081	H	0.635352	Cycs	CYCS	§98	cytochrome c, somatic	P62897	http://www.phosphosite.org/proteinAction.do?id=15705&showAllSites=true	ADLIAY*LK	2	493.752	2	H	64.3606	116555	117607	117081	0.635352	1.00903	0.012963	0.0821302	1.00903	1.05858	mouse
271	466	-1.10128	38150	H	10.1942	Fbp1	FBPase	210	fructose-1,6-bisphosphatase 1	Q9QXD6	http://www.phosphosite.org/proteinAction.do?id=3623&showAllSites=true	KGNIY*SLNEGYAKDFDPAINEYLQRK	4	782.379	1	H	67.5	40900	35400	38150	10.1942	0.865526	-0.208351	-0.139184	-1.15537	-1.10128	mouse
272	475	-1.11987	4998115	H	11.371	Fbp1	FBPase	§216	fructose-1,6-bisphosphatase 1	Q9QXD6	http://www.phosphosite.org/proteinAction.do?id=3623&showAllSites=true	KKGNIYSLNEGY*AK	3	555.606	21	H	29.5665	5399990	4596240	4998115	11.371	0.851157	-0.232503	-0.163335	-1.17487	-1.11987	mouse
273	478	-1.06269	706344	H	7.68199	Fbp1	FBPase	§245	fructose-1,6-bisphosphatase 1	Q9QXD6	http://www.phosphosite.org/proteinAction.do?id=3623&showAllSites=true	Y*VGSMVADIHR	2	664.297	6	H	40.9431	744712	667975	706344	7.68199	0.896957	-0.156888	-0.0877214	-1.11488	-1.06269	mouse
274	481	-1.14775	7.33232e+06	A	13.0967	Fbp1	FBPase	§259	fructose-1,6-bisphosphatase 1	Q9QXD6	http://www.phosphosite.org/proteinAction.do?id=3623&showAllSites=true	TLVY*GGIFLYPANK	2	818.413	6	A	75.5	8011344	6653291	7.33232e+06	13.0967	0.830484	-0.267976	-0.198809	-1.20412	-1.14775	mouse
275	486	1.06269	1844265	H	0.909061	Fbp1	FBPase	§265	fructose-1,6-bisphosphatase 1	Q9QXD6	http://www.phosphosite.org/proteinAction.do?id=3623&showAllSites=true	TLVYGGIFLY*PANKK	2	882.46	6	H	67.8986	1832410	1856120	1844265	0.909061	1.01294	0.0185476	0.0877148	1.01294	1.06269	mouse
276	489	1.20723	287232	H	9.91021	Fbp2	FBPase 2	§216	fructose-1,6-bisphosphatase isozyme 2	P70695	http://www.phosphosite.org/proteinAction.do?id=16939&showAllSites=true	IFSLNEGY*AK	2	611.281	2	H	49.3272	267104	307360	287232	9.91021	1.15071	0.202528	0.271695	1.15071	1.20723	mouse
277	490	1.4116	111678	H	20.833	Inppl1	SHIP-2	§887	phosphatidylinositol-3,4,5-trisphosphate 5-phosphatase 2	Q6P549	http://www.phosphosite.org/proteinAction.do?id=2589&showAllSites=true	ERLY*EWISIDKDDTGAK	3	706.996	2	H	56.8173	95227	128130	111678	20.833	1.34552	0.428166	0.497333	1.34552	1.4116	mouse
278	491	1.00916	25991.5	H	2.74502	Inppl1	SHIP-2	§987	phosphatidylinositol-3,4,5-trisphosphate 5-phosphatase 2	Q6P549	http://www.phosphosite.org/proteinAction.do?id=2589&showAllSites=true	NSFNNPAY*YVLEGVPHQLLPLEPPSLAR	3	1072.54	1	H	101.462	26496	25487	25991.5	2.74502	0.961919	-0.056013	0.0131541	-1.03959	1.00916	mouse
279	493	-1.24976	256394	H	19.0391	Pgam1	PGAM1	§26	phosphoglycerate mutase 1	Q9DBJ1	http://www.phosphosite.org/proteinAction.do?id=4427&showAllSites=true	FSGWY*DADLSPAGHEEAKR	3	739.32	3	H	51.7447	290912	221877	256394	19.0391	0.762695	-0.390823	-0.321656	-1.31114	-1.24976	mouse
280	496	-1.33478	4003475	H	23.5864	Pgam1; Pgam2	PGAM1; PGAM2	§92; §92	phosphoglycerate mutase 1	Q9DBJ1; O70250	http://www.phosphosite.org/proteinAction.do?id=4427&showAllSites=true	HY*GGLTGLNKAETAAK	3	570.945	14	H	31.343	4671180	3335770	4003475	23.5864	0.714117	-0.485767	-0.4166	-1.40033	-1.33478	mouse
281	502	1.0098	76915.5	H	2.70007	Ptpn11	SHP-2	§279	tyrosine-protein phosphatase non-receptor type 11 isoform b	P35235	http://www.phosphosite.org/proteinAction.do?id=2597&showAllSites=true	Y*KNILPFDHTR	2	742.358	2	H	42.6026	78384	75447	76915.5	2.70007	0.962531	-0.0550957	0.0140715	-1.03893	1.0098	mouse
282	507	1.16298	143842	H	7.27987	Ptpn11	SHP-2	§62	tyrosine-protein phosphatase non-receptor type 11 isoform b	P35235	http://www.phosphosite.org/proteinAction.do?id=2597&showAllSites=true	IQNTGDY*YDLYGGEKFATLAELVQYYMEHHGQLKEK	5	867.206	11	H	95.3391	136438	151247	143842	7.27987	1.10854	0.148661	0.217828	1.10854	1.16298	mouse
283	511	1.11032	33076.5	H	4.00836	Ptpn11	SHP-2	§66	tyrosine-protein phosphatase non-receptor type 11 isoform b	P35235	http://www.phosphosite.org/proteinAction.do?id=2597&showAllSites=true	IQNTGDYYDLY*GGEKFATLAELVQYYMEHHGQLKEK	4	1083.76	3	H	95.3382	32139	34014	33076.5	4.00836	1.05834	0.0818036	0.150971	1.05834	1.11032	mouse
284	513	-1.10009	262688	H	10.1183	Ptpn4	PTPN4	244	tyrosine-protein phosphatase non-receptor type 4	Q9WU22	http://www.phosphosite.org/proteinAction.do?id=19077&showAllSites=true	DQSNNEILIGVMSGGILIY*KNR	4	629.316	1	H	55.353	281482	243893	262688	10.1183	0.86646	-0.206794	-0.137627	-1.15412	-1.10009	mouse
285	515	1.22299	2737525	H	10.8226	Ptpra	PTPRA	§825	receptor-type tyrosine-protein phosphatase alpha isoform 2	P18052	http://www.phosphosite.org/proteinAction.do?id=1615&showAllSites=true	VVQEYIDAFSDY*ANFK	3	663.627	4	H	77.0258	2528030	2947020	2737525	10.8226	1.16574	0.221243	0.29041	1.16574	1.22299	mouse
286	517	1.11327	23626	H	4.19607	Ptpre; Ptpre	PTPRE; PTPRE iso2	§695; §638	receptor-type tyrosine-protein phosphatase epsilon precursor	P49446; P49446-2	http://www.phosphosite.org/proteinAction.do?id=4356&showAllSites=true	VVQDFIDIFSDY*ANFK	3	667.64	2	H	97.1295	22925	24327	23626	4.19607	1.06116	0.0856367	0.154804	1.06116	1.11327	mouse
287	518	1.15058	191324	H	6.52355	Ptprk	PTPRK	§870	receptor-type tyrosine-protein phosphatase kappa precursor	P35822	http://www.phosphosite.org/proteinAction.do?id=9868&showAllSites=true	YLCEGTESPY*QTGQLHPAIR	3	800.694	2	H	45.9021	182499	200150	191324	6.52355	1.09672	0.133193	0.20236	1.09672	1.15058	mouse
288	519	1.02814	58204.5	H	1.42747	Ptprk; Ptprm	PTPRK; PTPRM	§928; §929	receptor-type tyrosine-protein phosphatase kappa precursor	P35822; P28828	http://www.phosphosite.org/proteinAction.do?id=9868&showAllSites=true	Y*GNIIAYDHSR	2	694.803	2	H	34.4659	58792	57617	58204.5	1.42747	0.980014	-0.0291253	0.0400418	-1.02039	1.02814	mouse
289	520	1.05019	917851	H	0.0730333	Tenc1	tensin 2	§483	tensin-like C1 domain-containing phosphatase	Q8CGB6	http://www.phosphosite.org/proteinAction.do?id=4411&showAllSites=true	GPLDGSPY*AQVQR	2	734.335	3	H	37.2251	917377	918325	917851	0.0730333	1.00103	0.00149008	0.0706572	1.00103	1.05019	mouse
290	Protease
291	522	-1.14357	106194	H	12.8411	Lactb	LACTB	438	serine beta-lactamase-like protein LACTB, mitochondrial precursor	Q9EP89	http://www.phosphosite.org/proteinAction.do?id=10157&showAllSites=true	LPGY*LKPETMVMM#WTPVPNTEMSWDK	5	636.29	1	H	42.6808	115837	96552	106194	12.8411	0.833516	-0.262718	-0.193551	-1.19974	-1.14357	mouse
292	523	1.17301	59042	H	7.88522	Psma2	PSMA2	§101	proteasome subunit alpha type-2	P49722	http://www.phosphosite.org/proteinAction.do?id=3941&showAllSites=true	KLAQQYYLVY*QEPIPTAQLVQR	3	910.474	2	H	69.6809	55750	62334	59042	7.88522	1.1181	0.161047	0.230215	1.1181	1.17301	mouse
293	524	-1.42354	110365	H	27.987	Usp20	USP20	§410, §415, 423	ubiquitin carboxyl-terminal hydrolase 20	Q8C6M1	http://www.phosphosite.org/proteinAction.do?id=6694&showAllSites=true	LSSS*PPRAS*PVRMGPSY*VLKK	3	833.054	1	H	64.0366	132206	88524	110365	27.987	0.669591	-0.578647	-0.50948	-1.49345	-1.42354	mouse
294	Protein kinase, Ser/Thr (non-receptor)
295	525	-1.20403	32168.5	H	16.4442	Bcr	Bcr	§178	breakpoint cluster region protein	Q6PAJ1	http://www.phosphosite.org/proteinAction.do?id=2067&showAllSites=true	KGPAQPGSADAEKPFY*VNVEFHHER	4	723.338	2	H	44.1329	35909	28428	32168.5	16.4442	0.791668	-0.337033	-0.267866	-1.26316	-1.20403	mouse
296	526	-1.18243	384356	H	15.1804	C230081A13Rik	SgK269	§632	pseudopodium-enriched atypical kinase 1	Q69Z38	http://www.phosphosite.org/proteinAction.do?id=3449&showAllSites=true	NAIKVPIVINPNAY*DNLAIYK	3	808.429	2	H	75.7652	425614	343099	384356	15.1804	0.806127	-0.310921	-0.241754	-1.2405	-1.18243	mouse
297	527	-1.461	423824	A	29.7473	Cdk1	CDK1	§14	cyclin-dependent kinase 1	P11440	http://www.phosphosite.org/proteinAction.do?id=1447&showAllSites=true	IGEGT*YGVVYKGR	3	493.573	1	A	33.9355	512974	334675	423824	29.7473	0.652421	-0.616125	-0.546958	-1.53275	-1.461	mouse
298	528	-1.1973	1.00209e+06	H	16.0537	Cdk1; Cdk2; Cdk3	CDK1; CDK2; CDK3	§15; §15; §15	cyclin-dependent kinase 1	P11440; P97377; Q80YP0	http://www.phosphosite.org/proteinAction.do?id=1447&showAllSites=true	IGEGTY*GVVYK	2	633.294	2	H	39.1355	1115840	888333	1.00209e+06	16.0537	0.796111	-0.328958	-0.259791	-1.25611	-1.1973	mouse
299	529	-1.41495	66060	H	27.5757	Cdk2; Cdk3	CDK2; CDK3	§14; §14	cyclin-dependent kinase 2 isoform 2	P97377; Q80YP0	http://www.phosphosite.org/proteinAction.do?id=1451&showAllSites=true	VEKIGEGT*YGVVYK	2	811.397	1	H	39.2149	78941	53179	66060	27.5757	0.673655	-0.569918	-0.500751	-1.48444	-1.41495	mouse
300	530	-1.41495	66060	H	27.5757	Cdk2; Cdk3	CDK2; CDK3	§15; §15	cyclin-dependent kinase 2 isoform 2	P97377; Q80YP0	http://www.phosphosite.org/proteinAction.do?id=1451&showAllSites=true	VEKIGEGTY*GVVYK	2	811.397	1	H	39.2149	78941	53179	66060	27.5757	0.673655	-0.569918	-0.500751	-1.48444	-1.41495	mouse
301	531	1.47419	36382	H	23.8242	D8Ertd82e	SgK223	§391	tyrosine-protein kinase SgK223	Q571I4	http://www.phosphosite.org/proteinAction.do?id=2203&showAllSites=true	CVGQAAELQPASLLRDPVQPEPIY*AESAKR	4	844.171	1	H	66.9115	30253	42511	36382	23.8242	1.40518	0.490758	0.559925	1.40518	1.47419	mouse
302	535	1.03696	1076010	H	0.824074	Gsk3a; Gsk3b	GSK3A; GSK3B	§278; §215	glycogen synthase kinase-3 alpha	Q2NL51; Q9WV60	http://www.phosphosite.org/proteinAction.do?id=11718&showAllSites=true	QLVRGEPNVS*YICSR	2	929.438	6	H	44.5077	1082280	1069740	1076010	0.824074	0.988413	-0.0168136	0.0523535	-1.01172	1.03696	mouse
303	536	1.02361	42000100	H	1.73982	Gsk3a; Gsk3b	GSK3A; GSK3B	§279; §216	glycogen synthase kinase-3 alpha	Q2NL51; Q9WV60	http://www.phosphosite.org/proteinAction.do?id=11718&showAllSites=true	GEPNVSY*ICSR	2	681.281	23	H	38.8517	42516800	41483400	42000100	1.73982	0.975694	-0.0354989	0.0336683	-1.02491	1.02361	mouse
304	549	1.19385	129892	H	9.126	Gsk3a; Gsk3b	GSK3A; GSK3B	§279, §282; §216, §219	glycogen synthase kinase-3 alpha	Q2NL51; Q9WV60	http://www.phosphosite.org/proteinAction.do?id=11718&showAllSites=true	GEPNVSY*ICS*R	2	721.265	4	H	39.3461	121510	138274	129892	9.126	1.13796	0.186455	0.255622	1.13796	1.19385	mouse
305	551	-1.02278	6571970	H	4.98076	Hipk1; Hipk2	HIPK1; HIPK2	§352; §361	homeodomain-interacting protein kinase 1	O88904; Q9QZR5	http://www.phosphosite.org/proteinAction.do?id=1858&showAllSites=true	AVCSTY*LQSR	2	632.773	2	H	27.4927	6803430	6340510	6571970	4.98076	0.931958	-0.101663	-0.0324962	-1.07301	-1.02278	mouse
306	552	-1.0081	2875080	H	3.9592	Hipk3	HIPK3	§359	homeodomain-interacting protein kinase 3 isoform 2	Q9ERH7	http://www.phosphosite.org/proteinAction.do?id=4501&showAllSites=true	TVCSTY*LQSR	2	647.779	2	H	28.0142	2955570	2794590	2875080	3.9592	0.945533	-0.0807998	-0.0116326	-1.0576	-1.0081	mouse
307	553	-1.0637	58045.5	H	7.74893	Hipk3	HIPK3	§359, §362	homeodomain-interacting protein kinase 3 isoform 2	Q9ERH7	http://www.phosphosite.org/proteinAction.do?id=4501&showAllSites=true	TVCSTY*LQS*R	2	687.762	3	H	29.5179	61226	54865	58045.5	7.74893	0.896106	-0.158258	-0.0890912	-1.11594	-1.0637	mouse
308	555	-1.23619	398290	H	18.2803	Mapk1	ERK2	§183, §185	mitogen-activated protein kinase 1	P63085	http://www.phosphosite.org/proteinAction.do?id=1338&showAllSites=true	VADPDHDHTGFLT*EY*VATR	3	768.65	2	H	52.8584	449774	346807	398290	18.2803	0.771069	-0.375067	-0.3059	-1.2969	-1.23619	mouse
309	556	-1.10507	944391	H	10.4358	Mapk1	ERK2	§185	mitogen-activated protein kinase 1	P63085	http://www.phosphosite.org/proteinAction.do?id=1338&showAllSites=true	VADPDHDHTGFLTEY*VATR	3	741.995	2	H	48.3979	1014080	874702	944391	10.4358	0.862557	-0.213308	-0.144141	-1.15934	-1.10507	mouse
310	558	1.20837	167266	H	9.97676	Mapk12	P38G	§183	mitogen-activated protein kinase 12	O08911	http://www.phosphosite.org/proteinAction.do?id=1799&showAllSites=true	QADSEM#T*GYVVTR	2	776.821	4	H	26.102	155466	179066	167266	9.97676	1.1518	0.203892	0.273059	1.1518	1.20837	mouse
311	560	-1.00917	860096	H	4.03474	Mapk12	P38G	§185	mitogen-activated protein kinase 12	O08911	http://www.phosphosite.org/proteinAction.do?id=1799&showAllSites=true	QADSEMTGY*VVTR	2	768.824	3	H	37.1465	884635	835558	860096	4.03474	0.944523	-0.0823423	-0.0131752	-1.05874	-1.00917	mouse
312	563	1.03256	124757	H	1.12451	Mapk13	P38D	§182	mitogen-activated protein kinase 13	Q9Z1B7	http://www.phosphosite.org/proteinAction.do?id=2029&showAllSites=true	HTDTEMTGY*VVTR	3	530.56	3	H	32.4651	125749	123765	124757	1.12451	0.984223	-0.0229435	0.0462236	-1.01603	1.03256	mouse
313	564	-1.17027	1193147	A	14.4575	Mapk14	P38A	§180	mitogen-activated protein kinase 14 isoform 2	P47811	http://www.phosphosite.org/proteinAction.do?id=1797&showAllSites=true	HTDDEM#T*GYVATR	2	796.308	1	A	27.9	1315122	1071172	1193147	14.4575	0.814504	-0.296006	-0.226839	-1.22774	-1.17027	mouse
314	565	1.06806	184260	H	1.26601	Mapk14	P38A	§180, §182	mitogen-activated protein kinase 14 isoform 2	P47811	http://www.phosphosite.org/proteinAction.do?id=1797&showAllSites=true	HTDDEMT*GY*VATR	2	828.294	2	H	29.3366	182610	185909	184260	1.26601	1.01807	0.0258308	0.094998	1.01807	1.06806	mouse
315	567	1.13061	3690655	H	5.28742	Mapk14	P38A	§182	mitogen-activated protein kinase 14 isoform 2	P47811	http://www.phosphosite.org/proteinAction.do?id=1797&showAllSites=true	HTDDEMTGY*VATR	3	525.876	10	H	27.8636	3552670	3828640	3690655	5.28742	1.07768	0.107928	0.177095	1.07768	1.13061	mouse
316	572	-1.20507	240779	H	16.5045	Mapk3	ERK1	§203, §205	mitogen-activated protein kinase 3	Q63844	http://www.phosphosite.org/proteinAction.do?id=1333&showAllSites=true	IADPEHDHTGFLT*EY*VATR	3	777.994	2	H	55.2756	268879	212679	240779	16.5045	0.790984	-0.338279	-0.269112	-1.26425	-1.20507	mouse
317	573	-1.04286	1507110	H	6.35364	Mapk3	ERK1	§205	mitogen-activated protein kinase 3	Q63844	http://www.phosphosite.org/proteinAction.do?id=1333&showAllSites=true	IADPEHDHTGFLTEY*VATR	3	751.339	4	H	51.2139	1574820	1439400	1507110	6.35364	0.914009	-0.129719	-0.0605522	-1.09408	-1.04286	mouse
318	575	1.51463	39999	H	25.6792	Mapk7	ERK5	§219	mitogen-activated protein kinase 7	Q9WVS8	http://www.phosphosite.org/proteinAction.do?id=1585&showAllSites=true	GLCTSPAEHQYFMT*EYVATR	3	814.348	1	H	58.6414	32736	47262	39999	25.6792	1.44373	0.529803	0.59897	1.44373	1.51463	mouse
319	576	1.02043	28899.5	H	1.95987	Mapk9	JNK2	§185	mitogen-activated protein kinase 9 isoform beta2	Q9WTU6	http://www.phosphosite.org/proteinAction.do?id=1631&showAllSites=true	TACTNFMM#TPY*VVTR	2	944.396	1	H	58.4352	29300	28499	28899.5	1.95987	0.972662	-0.0399894	0.0291778	-1.02811	1.02043	mouse
320	577	1.17349	846548	H	7.91388	Prkcd	PKCD	§311	protein kinase C delta type	P28867	http://www.phosphosite.org/proteinAction.do?id=640&showAllSites=true	KLDTTESVGIY*QGFEKKPEVSGSDILDNNGTYGK	4	943.202	3	H	57.9409	799176	893921	846548	7.91388	1.11855	0.161634	0.230801	1.11855	1.17349	mouse
321	579	-1.01339	88079.5	H	4.32953	Prpf4b	PRP4	§849	serine/threonine-protein kinase PRP4 homolog	Q61136	http://www.phosphosite.org/proteinAction.do?id=3343&showAllSites=true	CDFGSASHVADNDITPY*LVSR	3	802.014	7	H	60.1172	90776	85383	88079.5	4.32953	0.94059	-0.0883621	-0.0191949	-1.06316	-1.01339	mouse
322	Protein kinase, Tyr (non-receptor)
323	584	-1.09785	127164	H	9.97459	Abl1; Abl1; Abl2	Abl; Abl iso2; Arg	§393; §412; §439	tyrosine-protein kinase ABL1 isoform a	P00520; P00520-4; Q4JIM5	http://www.phosphosite.org/proteinAction.do?id=4578&showAllSites=true	LMTGDTY*TAHAGAK	2	758.829	2	H	23.6081	136133	118195	127164	9.97459	0.868232	-0.203848	-0.134681	-1.15177	-1.09785	mouse
324	585	1.29516	295214	H	14.8435	Blk; Lyn; Lyn	Blk; Lyn; Lyn iso2	§181; §193; §172	tyrosine-protein kinase Blk	P16277; P25911; P25911-2	http://www.phosphosite.org/proteinAction.do?id=1261&showAllSites=true	SLDNGGY*YISPR	2	711.308	3	H	44.5067	264229	326200	295214	14.8435	1.23454	0.303968	0.373135	1.23454	1.29516	mouse
325	587	1.29516	295214	H	14.8435	Blk; Lyn; Lyn	Blk; Lyn; Lyn iso2	§182; §194; §173	tyrosine-protein kinase Blk	P16277; P25911; P25911-2	http://www.phosphosite.org/proteinAction.do?id=1261&showAllSites=true	SLDNGGYY*ISPR	2	711.308	1	H	44.5067	264229	326200	295214	14.8435	1.23454	0.303968	0.373135	1.23454	1.29516	mouse
326	588	1.24966	116348	H	12.338	Fgr; Yes1	Fgr; Yes	§168; §192	tyrosine-protein kinase Fgr	P14234; Q04736	http://www.phosphosite.org/proteinAction.do?id=1624&showAllSites=true	ESETTKGAY*SLSIR	2	811.377	3	H	33.99	106197	126498	116348	12.338	1.19116	0.252372	0.321539	1.19116	1.24966	mouse
327	590	-1.11133	3652915	A	10.833	Fgr	Fgr	§196	tyrosine-protein kinase Fgr	P14234	http://www.phosphosite.org/proteinAction.do?id=1624&showAllSites=true	KLDTGGY*YITTR	2	734.348	4	A	37.4852	3932732	3373098	3652915	10.833	0.857698	-0.221458	-0.152291	-1.16591	-1.11133	mouse
328	592	-1.02927	44386.5	H	5.42758	Frk	FRK	§139	tyrosine-protein kinase FRK	Q922K9	http://www.phosphosite.org/proteinAction.do?id=1964&showAllSites=true	QLLY*SENQTGAFLIR	2	916.951	1	H	70.3488	46090	42683	44386.5	5.42758	0.926079	-0.110792	-0.041625	-1.07982	-1.02927	mouse
329	601	-1.23929	139022	H	18.4547	Frk	FRK	§199	tyrosine-protein kinase FRK	Q922K9	http://www.phosphosite.org/proteinAction.do?id=1964&showAllSites=true	VFSTLNEFVNY*YTTTSDGLCVK	3	880.064	16	H	92.0813	157163	120880	139022	18.4547	0.769138	-0.378686	-0.309519	-1.30016	-1.23929	mouse
330	604	-1.01721	138500	H	4.59492	Frk	FRK	202	tyrosine-protein kinase FRK	Q922K9	http://www.phosphosite.org/proteinAction.do?id=1964&showAllSites=true	RKVFSTLNEFVNYYTT*TSDGLCVK	3	974.796	1	H	79.8	143000	134000	138500	4.59492	0.937063	-0.0937821	-0.024615	-1.06716	-1.01721	mouse
331	605	1.25333	325795	H	12.5436	Frk	FRK	§53	tyrosine-protein kinase FRK	Q922K9	http://www.phosphosite.org/proteinAction.do?id=1964&showAllSites=true	SHGQY*FVALFDYQAR	3	627.949	4	H	75.1722	296898	354692	325795	12.5436	1.19466	0.256599	0.325767	1.19466	1.25333	mouse
332	608	-1.00483	959844	H	3.72979	Fyn; Yes1	Fyn; Yes	§213; §220	tyrosine-protein kinase Fyn isoform b	P39688; Q04736	http://www.phosphosite.org/proteinAction.do?id=1638&showAllSites=true	KLDNGGY*YITTR	2	740.845	5	H	35.1814	985158	934529	959844	3.72979	0.948608	-0.0761157	-0.00694855	-1.05418	-1.00483	mouse
333	611	-1.10972	1469010	H	10.7312	Hck	Hck	§409	tyrosine-protein kinase HCK isoform p56Hck	P08103	http://www.phosphosite.org/proteinAction.do?id=1249&showAllSites=true	IIEDNEY*TAR	2	652.282	2	H	26.9042	1580480	1357540	1469010	10.7312	0.858942	-0.219368	-0.150201	-1.16422	-1.10972	mouse
334	612	–	21130	H	–	Lck	Lck	§505	proto-oncogene tyrosine-protein kinase LCK isoform a	P06240	http://www.phosphosite.org/proteinAction.do?id=1725&showAllSites=true	SVLDDFFTATEGQY*QPQP	2	1061.95	1	H	92.3777	21130		21130							mouse
335	613	1.18487	76622.5	H	8.59445	Lyn; Lyn	Lyn; Lyn iso2	§397; §376	tyrosine-protein kinase Lyn isoform A	P25911; P25911-2	http://www.phosphosite.org/proteinAction.do?id=1729&showAllSites=true	VIEDNEY*TAR	2	645.274	2	H	23.3377	71966	81279	76622.5	8.59445	1.12941	0.175567	0.244734	1.12941	1.18487	mouse
336	614	1.27731	175518	H	13.8719	Lyn; Lyn	Lyn; Lyn iso2	§508; §487	tyrosine-protein kinase Lyn isoform A	P25911; P25911-2	http://www.phosphosite.org/proteinAction.do?id=1729&showAllSites=true	EKAEERPTFDYLQSVLDDFYTATEGQY*QQQP	3	1259.56	3	H	105.499	158302	192735	175518	13.8719	1.21751	0.283939	0.353106	1.21751	1.27731	mouse
337	616	1.4755	28796.5	H	23.8849	Pkm2	PKM2	§148	pyruvate kinase isozymes M1/M2	P52480	http://www.phosphosite.org/proteinAction.do?id=4372&showAllSites=true	ITLDNAY*M#EKCDENILWLDYK	3	915.072	1	H	75.9807	23933	33660	28796.5	23.8849	1.40643	0.492034	0.561201	1.40643	1.4755	mouse
338	617	1.04561	29649.5	H	0.236104	Pkm2	PKM2	§175	pyruvate kinase isozymes M1/M2	P52480	http://www.phosphosite.org/proteinAction.do?id=4372&showAllSites=true	VVEVGSKIY*VDDGLISLQVK	3	747.731	1	H	75.7068	29699	29600	29649.5	0.236104	0.996667	-0.00481718	0.06435	-1.00334	1.04561	mouse
339	618	-1.19334	72565.5	H	15.822	Ptk2; Ptk2	FAK iso3; FAK iso4	§397; §397	focal adhesion kinase 1 isoform 2	P34152-3; P34152-4	http://www.phosphosite.org/proteinAction.do?id=3549&showAllSites=true	THAVSVSETDDY*AEIIDEEDTYTM#PSTR	3	1091.12	2	H	60.7366	80684	64447	72565.5	15.822	0.798758	-0.324169	-0.255002	-1.25194	-1.19334	mouse
340	619	1.19218	300792	A	9.02736	Ptk2; Ptk2; Ptk2	FAK; FAK iso3; FAK iso4	§479; §441; §441	focal adhesion kinase 1 isoform 2	P34152; P34152-3; P34152-4	http://www.phosphosite.org/proteinAction.do?id=1296&showAllSites=true	CIGEGQFGDVHQGVY*LSPENPALAVAIK	3	1017.15	2	A	75.225	281592	319993	300792	9.02736	1.13637	0.184434	0.253601	1.13637	1.19218	mouse
341	624	1.13194	39500	H	5.37043	Ptk2; Ptk2; Ptk2	FAK; FAK iso3; FAK iso4	§608; §570; §570	focal adhesion kinase 1 isoform 2	P34152; P34152-3; P34152-4	http://www.phosphosite.org/proteinAction.do?id=1296&showAllSites=true	Y*MEDSTYYKASK	2	783.315	8	H	28.6	38000	41000	39500	5.37043	1.07895	0.109624	0.178792	1.07895	1.13194	mouse
342	625	-1.28882	16700	H	21.1709	Ptk2; Ptk2; Ptk2	FAK; FAK iso3; FAK iso4	§608, §614; §570, §576; §570, §576	focal adhesion kinase 1 isoform 2	P34152; P34152-3; P34152-4	http://www.phosphosite.org/proteinAction.do?id=1296&showAllSites=true	Y*MEDSTY*YK	2	680.216	1	H	30.2	19200	14200	16700	21.1709	0.739583	-0.435215	-0.366048	-1.35211	-1.28882	mouse
343	626	-1.22033	108910	H	17.3819	Ptk2; Ptk2; Ptk2	FAK; FAK iso3; FAK iso4	§612, §614; §574, §576; §574, §576	focal adhesion kinase 1 isoform 2	P34152; P34152-3; P34152-4	http://www.phosphosite.org/proteinAction.do?id=1296&showAllSites=true	YM#EDS*TY*YKASKGKLPIK	3	766.677	1	H	32.114	122296	95524	108910	17.3819	0.781089	-0.356442	-0.287275	-1.28026	-1.22033	mouse
344	627	1.33654	168602	H	17.0388	Ptk2; Ptk2; Ptk2	FAK; FAK iso3; FAK iso4	§613; §575; §575	focal adhesion kinase 1 isoform 2	P34152; P34152-3; P34152-4	http://www.phosphosite.org/proteinAction.do?id=1296&showAllSites=true	YM#EDST*YYKASK	2	791.313	1	H	22.4967	148288	188915	168602	17.0388	1.27397	0.349335	0.418503	1.27397	1.33654	mouse
345	628	-1.22033	108910	H	17.3819	Ptk2; Ptk2; Ptk2	FAK; FAK iso3; FAK iso4	§613, §615; §575, §577; §575, §577	focal adhesion kinase 1 isoform 2	P34152; P34152-3; P34152-4	http://www.phosphosite.org/proteinAction.do?id=1296&showAllSites=true	YM#EDST*YY*KASKGKLPIK	3	766.677	1	H	32.114	122296	95524	108910	17.3819	0.781089	-0.356442	-0.287275	-1.28026	-1.22033	mouse
346	631	-1.12941	999182	H	11.9668	Ptk2; Ptk2; Ptk2	FAK; FAK iso3; FAK iso4	§614; §576; §576	focal adhesion kinase 1 isoform 2	P34152; P34152-3; P34152-4	http://www.phosphosite.org/proteinAction.do?id=1296&showAllSites=true	YMEDSTY*YKASK	3	522.546	6	H	26.0289	1083730	914633	999182	11.9668	0.843968	-0.24474	-0.175573	-1.18488	-1.12941	mouse
347	635	1.3971	375122	H	20.1181	Ptk2; Ptk2; Ptk2	FAK; FAK iso3; FAK iso4	§614, §615; §576, §577; §576, §577	focal adhesion kinase 1 isoform 2	P34152; P34152-3; P34152-4	http://www.phosphosite.org/proteinAction.do?id=1296&showAllSites=true	YMEDSTY*Y*KASK	3	549.201	6	H	22.9772	321758	428485	375122	20.1181	1.3317	0.413269	0.482436	1.3317	1.3971	mouse
348	636	1.17473	934582	H	7.98866	Ptk2; Ptk2; Ptk2	FAK; FAK iso3; FAK iso4	§615; §577; §577	focal adhesion kinase 1 isoform 2	P34152; P34152-3; P34152-4	http://www.phosphosite.org/proteinAction.do?id=1296&showAllSites=true	YMEDSTYY*K	2	640.233	2	H	30.6253	881789	987375	934582	7.98866	1.11974	0.163165	0.232332	1.11974	1.17473	mouse
349	639	1.09974	577386	H	3.3322	Ptk2; Ptk2; Ptk2	FAK; FAK iso3; FAK iso4	§963; §925; §928	focal adhesion kinase 1 isoform 2	P34152; P34152-3; P34152-4	http://www.phosphosite.org/proteinAction.do?id=1296&showAllSites=true	SNDKVY*ENVTGLVK	3	549.266	5	H	45.3724	563781	590990	577386	3.3322	1.04826	0.0679989	0.137166	1.04826	1.09974	mouse
350	640	1.01432	181318	H	2.38474	Ptk2b	Pyk2	§579, §580	protein-tyrosine kinase 2-beta isoform 2	Q9QVP9	http://www.phosphosite.org/proteinAction.do?id=1609&showAllSites=true	YIEDEDY*Y*KASVTRLPIK	3	788.358	2	H	51.6135	184375	178260	181318	2.38474	0.966834	-0.04866	0.0205071	-1.0343	1.01432	mouse
351	641	-1.10502	1596237	A	10.4324	Src; Src	Src; Src iso2	§192; §186	neuronal proto-oncogene tyrosine-protein kinase Src isoform 2	P05480; NP_001020566	http://www.phosphosite.org/proteinAction.do?id=1549&showAllSites=true	ESETTKGAY*CLSVSDFDNAK	3	767.991	3	A	50.839	1713989	1478485	1596237	10.4324	0.862599	-0.213238	-0.144071	-1.15929	-1.10502	mouse
352	643	1.25881	38327.5	H	12.8498	Src; Src	Src; Src iso2	§221; §215	neuronal proto-oncogene tyrosine-protein kinase Src isoform 2	P05480; NP_001020566	http://www.phosphosite.org/proteinAction.do?id=1549&showAllSites=true	KLDSGGFY*ITSR	2	712.335	1	H	44.3257	34845	41810	38327.5	12.8498	1.19989	0.262896	0.332064	1.19989	1.25881	mouse
353	644	1.0617	135424	H	0.843264	Yes1	Yes	§192	tyrosine-protein kinase Yes	Q04736	http://www.phosphosite.org/proteinAction.do?id=1469&showAllSites=true	GAY*SLSIRDWDEVRGDNVK	3	754.018	2	H	57.219	134616	136231	135424	0.843264	1.012	0.0172051	0.0863723	1.012	1.0617	mouse
354	Protein kinase, Tyr (receptor)
355	645	-1.25891	75376.5	H	19.5453	Ddr1	DDR1	§790	epithelial discoidin domain-containing receptor 1 isoform 1	Q03146	http://www.phosphosite.org/proteinAction.do?id=1903&showAllSites=true	NLY*AGDYYR	2	607.747	2	H	41.6017	85794	64959	75376.5	19.5453	0.757151	-0.401347	-0.33218	-1.32074	-1.25891	mouse
356	646	1.09937	236333	H	3.30795	Ddr1	DDR1	§790, §794	epithelial discoidin domain-containing receptor 1 isoform 1	Q03146	http://www.phosphosite.org/proteinAction.do?id=1903&showAllSites=true	NLY*AGDY*YR	2	647.731	2	H	38.6679	230805	241861	236333	3.30795	1.0479	0.0675037	0.136671	1.0479	1.09937	mouse
357	647	1.17144	26775	H	7.79072	Egfr	EGFR	§1110	epidermal growth factor receptor isoform 2	Q01279	http://www.phosphosite.org/proteinAction.do?id=1553&showAllSites=true	AGSVQNPVY*HNQPLHPAPGR	3	740.355	1	H	32.3842	25300	28250	26775	7.79072	1.1166	0.159113	0.228281	1.1166	1.17144	mouse
358	648	-1.23568	98393.5	H	18.2516	Flt1	VEGFR1	§1169	vascular endothelial growth factor receptor 1 precursor	P35969	http://www.phosphosite.org/proteinAction.do?id=1471&showAllSites=true	LGDLLQANVQQDGKDY*IPLNAILTR	3	950.158	3	H	84.1161	111092	85695	98393.5	18.2516	0.771388	-0.374472	-0.305305	-1.29637	-1.23568	mouse
359	650	1.30019	233090	A	15.1141	Igf1r	IGF1R	§1352	insulin-like growth factor 1 receptor	Q60751	http://www.phosphosite.org/proteinAction.do?id=1690&showAllSites=true	ASFDERQPY*AHMNGGR	3	639.268	2	A	27.6172	208179	258001	233090	15.1141	1.23932	0.309552	0.378719	1.23932	1.30019	mouse
360	651	1.04666	71296.5	H	0.165628	Kdr	VEGFR2	§1212	vascular endothelial growth factor receptor 2	P35918	http://www.phosphosite.org/proteinAction.do?id=1722&showAllSites=true	FHY*DNTAGISHYLQNSK	3	692.306	2	H	48.8675	71380	71213	71296.5	0.165628	0.99766	-0.00337927	0.0657879	-1.00235	1.04666	mouse
361	652	-1.32017	25915.5	H	22.8294	Mertk; Tyro3	Mer; Tyro3	§744; §671	tyrosine-protein kinase Mer precursor	Q60805; P55144	http://www.phosphosite.org/proteinAction.do?id=1892&showAllSites=true	KIY*SGDYYR	2	622.771	1	H	28.212	30099	21732	25915.5	22.8294	0.722017	-0.469895	-0.400727	-1.38501	-1.32017	mouse
362	653	1.23377	112542	H	11.4395	Met	Met	§1232	hepatocyte growth factor receptor precursor	P16056	http://www.phosphosite.org/proteinAction.do?id=1738&showAllSites=true	DMYDKEY*YSVHNK	3	591.239	1	H	30.9119	103439	121646	112542	11.4395	1.17602	0.233909	0.303076	1.17602	1.23377	mouse
363	654	1.23377	112542	H	11.4395	Met	Met	§1234	hepatocyte growth factor receptor precursor	P16056	http://www.phosphosite.org/proteinAction.do?id=1738&showAllSites=true	DMYDKEYYS*VHNK	3	591.239	1	H	30.9119	103439	121646	112542	11.4395	1.17602	0.233909	0.303076	1.17602	1.23377	mouse
364	655	1.45277	41449.5	H	22.8171	Tek	TIE2	§895	angiopoietin-1 receptor	Q02858	http://www.phosphosite.org/proteinAction.do?id=1493&showAllSites=true	GY*LYLAIEYAPHGNLLDFLRK	3	849.433	6	H	94.2292	34762	48137	41449.5	22.8171	1.38476	0.469635	0.538802	1.38476	1.45277	mouse
365	658	-1.48595	39080	H	30.8898	Tie1	TIE1	§1023	tyrosine-protein kinase receptor Tie-1 precursor	Q06806	http://www.phosphosite.org/proteinAction.do?id=1973&showAllSites=true	WM#AIESLNY*SVYTTK	2	951.423	2	H	67.537	47616	30544	39080	30.8898	0.641465	-0.640557	-0.57139	-1.55893	-1.48595	mouse
366	Protein kinase, dual-specificity
367	659	-1.14007	23252400	H	12.6256	Dyrk1a; Dyrk1b; Dyrk1c	DYRK1A; DYRK1B; DYRK1C	§321; §273; §59	dual specificity tyrosine-phosphorylation-regulated kinase 1A	Q61214; Q9Z188; Q61158	http://www.phosphosite.org/proteinAction.do?id=1529&showAllSites=true	IYQY*IQSR	2	575.768	3	H	31.4429	25328300	21176500	23252400	12.6256	0.836081	-0.258286	-0.189119	-1.19606	-1.14007	mouse
368	661	1.17196	3845575	H	7.82188	Dyrk2; Dyrk4	DYRK2; DYRK4	§380; §379	dual specificity tyrosine-phosphorylation-regulated kinase 2	Q5U4C9; Q8BI55	http://www.phosphosite.org/proteinAction.do?id=11523&showAllSites=true	VYTY*IQSR	2	555.255	2	H	28.9838	3632880	4058270	3845575	7.82188	1.11709	0.159751	0.228918	1.11709	1.17196	mouse
369	RNA processing
370	662	-1.22413	807024	A	17.598	Hdlbp	vigilin	§437	vigilin	Q8VDJ3	http://www.phosphosite.org/proteinAction.do?id=5640&showAllSites=true	DLINRMDY*VEINIDHK	3	689.99	2	A	64.4418	907448	706601	807024	17.598	0.778668	-0.360919	-0.291752	-1.28424	-1.22413	mouse
371	664	-1.04429	19370.5	H	6.45031	Stau1	Stau1	190, 199	double-stranded RNA-binding protein Staufen homolog 1 isoform 1	NP_001103376	http://www.ncbi.nlm.nih.gov/entrez/query.fcgi?db=protein&cmd=search&term=NP_001103376	SQPT*CKLQTAPDY*GQGMNPISRLAQIQQAK	3	1163.87	1	H	95.1913	20254	18487	19370.5	6.45031	0.912758	-0.131696	-0.0625286	-1.09558	-1.04429	mouse
372	Receptor, channel, transporter or cell surface protein
373	665	1.08044	174020	H	2.08086	Ankar	ANKAR	1224	ankyrin and armadillo repeat-containing protein	A2RT91	http://www.phosphosite.org/proteinAction.do?id=23799&showAllSites=true	HVTLY*GR	2	463.218	1	H	22.9545	171459	176580	174020	2.08086	1.02987	0.0424583	0.111625	1.02987	1.08044	mouse
374	666	1.06457	54487.5	H	1.0343	App; App	APP; APP iso2	§757; §682	amyloid beta A4 protein isoform 1 precursor	P12023; P12023-2	http://www.phosphosite.org/proteinAction.do?id=1405&showAllSites=true	MQQNGY*ENPTYK	2	776.811	3	H	24.9398	54089	54886	54487.5	1.0343	1.01473	0.021103	0.0902701	1.01473	1.06457	mouse
375	668	-1.10918	171150	H	10.6969	Atp1a1	ATP1A1	§10	sodium/potassium-transporting ATPase subunit alpha-1 precursor	Q8VDN2	http://www.phosphosite.org/proteinAction.do?id=2857&showAllSites=true	GRDKY*EPAAVSEHGDKK	3	656.306	1	H	19.3582	184095	158204	171150	10.6969	0.859361	-0.218664	-0.149497	-1.16366	-1.10918	mouse
376	669	-1.08812	1145145	H	9.34806	Atp1a1	ATP1A1	§260	sodium/potassium-transporting ATPase subunit alpha-1 precursor	Q8VDN2	http://www.phosphosite.org/proteinAction.do?id=2857&showAllSites=true	GIVVY*TGDR	2	530.247	9	H	32.3197	1220840	1069450	1145145	9.34806	0.875995	-0.191005	-0.121838	-1.14156	-1.08812	mouse
377	675	1.03201	166524	H	1.16221	Atp1a1	ATP1A1	§542	sodium/potassium-transporting ATPase subunit alpha-1 precursor	Q8VDN2	http://www.phosphosite.org/proteinAction.do?id=2857&showAllSites=true	EQPLDEELKDAFQNAY*LELGGLGER	3	972.122	5	H	100.809	167892	165155	166524	1.16221	0.983698	-0.0237128	0.0454543	-1.01657	1.03201	mouse
378	679	1.1762	2266695	H	8.07683	Atp1a1	ATP1A1	§55	sodium/potassium-transporting ATPase subunit alpha-1 precursor	Q8VDN2	http://www.phosphosite.org/proteinAction.do?id=2857&showAllSites=true	Y*GTDLSR	2	446.184	4	H	21.6826	2137240	2396150	2266695	8.07683	1.12114	0.164969	0.234136	1.12114	1.1762	mouse
379	680	-1.01194	650181	A	4.22819	Atp1a1	ATP1A1	§684	sodium/potassium-transporting ATPase subunit alpha-1 precursor	Q8VDN2	http://www.phosphosite.org/proteinAction.do?id=2857&showAllSites=true	ACVVHGSDLKDM#TSEELDDILRY*HTEIVFAR	5	743.948	1	A	81.1613	669620	630742	650181	4.22819	0.94194	-0.0862926	-0.0171255	-1.06164	-1.01194	mouse
380	681	1.39531	27283	H	20.029	Atp6v0a4	ATP6V0A4	129	V-type proton ATPase 116 kDa subunit a isoform 4	Q920R6	http://www.phosphosite.org/proteinAction.do?id=15062&showAllSites=true	SFLELTELKY*LLK	2	838.949	1	H	98.0671	23419	31147	27283	20.029	1.32999	0.411414	0.480581	1.32999	1.39531	mouse
381	682	-1.00107	32406	H	3.46505	Atp9a	ATP9A	545	probable phospholipid-transporting ATPase IIA	O70228	http://www.phosphosite.org/proteinAction.do?id=21816&showAllSites=true	TPGDQVLNLTILQVFPFT*YESKR	3	916.133	1	H	100.84	33200	31612	32406	3.46505	0.952169	-0.0707109	-0.00154379	-1.05023	-1.00107	mouse
382	683	-1.00107	32406	H	3.46505	Atp9a	ATP9A	548	probable phospholipid-transporting ATPase IIA	O70228	http://www.phosphosite.org/proteinAction.do?id=21816&showAllSites=true	TPGDQVLNLTILQVFPFTYES*KR	3	916.133	1	H	100.84	33200	31612	32406	3.46505	0.952169	-0.0707109	-0.00154379	-1.05023	-1.00107	mouse
383	686	1.02091	124617	H	1.92697	Cdcp1	CDCP1	§705	CUB domain-containing protein 1 precursor	Q5U462	http://www.phosphosite.org/proteinAction.do?id=5234&showAllSites=true	KVDKGPAVGIY*NGNVNTQMPQTQK	3	889.77	9	H	39.1355	126315	122919	124617	1.92697	0.973115	-0.039318	0.0298491	-1.02763	1.02091	mouse
384	690	-1.09469	231768	H	9.77183	Cdcp1	CDCP1	§803	CUB domain-containing protein 1 precursor	Q5U462	http://www.phosphosite.org/proteinAction.do?id=5234&showAllSites=true	FTAEELAPSSPPESESEPY*TFSHPNKGEIGVR	4	893.158	1	H	57.6977	247782	215753	231768	9.77183	0.870737	-0.199691	-0.130524	-1.14845	-1.09469	mouse
385	691	-1.09469	231768	H	9.77183	Cdcp1	CDCP1	804	CUB domain-containing protein 1 precursor	Q5U462	http://www.phosphosite.org/proteinAction.do?id=5234&showAllSites=true	FTAEELAPSSPPESESEPYT*FSHPNKGEIGVR	4	893.158	3	H	57.6977	247782	215753	231768	9.77183	0.870737	-0.199691	-0.130524	-1.14845	-1.09469	mouse
386	693	1.26294	56197.5	H	13.0795	Cldn2	claudin 2	§195	claudin-2	O88552	http://www.phosphosite.org/proteinAction.do?id=8353&showAllSites=true	TNYY*DGYQAQPLATR	2	920.899	2	H	44.1656	51000	61395	56197.5	13.0795	1.20382	0.267624	0.336791	1.20382	1.26294	mouse
387	694	1.05116	141806	H	0.138125	Cldn2	claudin 2	224	claudin-2	O88552	http://www.phosphosite.org/proteinAction.do?id=8353&showAllSites=true	AKSEFNSY*SLTGYV	2	823.361	1	H	64.1965	141667	141944	141806	0.138125	1.00196	0.00281813	0.0719853	1.00196	1.05116	mouse
388	695	1.05116	141806	H	0.138125	Cldn2	claudin 2	229	claudin-2	O88552	http://www.phosphosite.org/proteinAction.do?id=8353&showAllSites=true	AKSEFNSYSLTGY*V	2	823.361	1	H	64.1965	141667	141944	141806	0.138125	1.00196	0.00281813	0.0719853	1.00196	1.05116	mouse
389	696	-1.11501	18621	H	11.0655	Comt	COMT	§75	catechol O-methyltransferase	O88587	http://www.phosphosite.org/proteinAction.do?id=4364&showAllSites=true	HVQQHAKPGDPQSVLEAIDTY*CSEKEWAM#NVGDAK	5	807.767	1	H	66.5315	20078	17164	18621	11.0655	0.854866	-0.22623	-0.157063	-1.16977	-1.11501	mouse
390	697	-1.31401	34191.5	H	22.5069	Cr1l	Crry	441	complement regulatory protein Crry	Q64735	http://www.phosphosite.org/proteinAction.do?id=16647&showAllSites=true	Y*KEVGIHLNYK	3	481.906	1	H	36.885	39633	28750	34191.5	22.5069	0.725406	-0.46314	-0.393973	-1.37854	-1.31401	mouse
391	698	1.08044	174020	H	2.08086	Cyb5r1	CYB5R1	§84	NADH-cytochrome b5 reductase 1	Q9DB73	http://www.phosphosite.org/proteinAction.do?id=20743&showAllSites=true	HVY*LSAR	2	463.218	1	H	22.9545	171459	176580	174020	2.08086	1.02987	0.0424583	0.111625	1.02987	1.08044	mouse
392	699	-1.00597	270060	H	3.8102	Esyt1	ESYT1	§809	extended synaptotagmin-1	Q3U7R1	http://www.phosphosite.org/proteinAction.do?id=4321&showAllSites=true	GTKPPSPY*ATITVGETSHK	3	684.333	6	H	34.4177	277336	262784	270060	3.8102	0.947529	-0.0777575	-0.00859032	-1.05538	-1.00597	mouse
393	702	1.31888	43450	H	16.1113	Golim4	GOLPH4	§633	Golgi integral membrane protein 4	Q8BXA1	http://www.phosphosite.org/proteinAction.do?id=8615&showAllSites=true	GRQEHY*EEEEDEEDGAAVAEK	3	833.998	1	H	27.5	38500	48400	43450	16.1113	1.25714	0.330149	0.399316	1.25714	1.31888	mouse
394	703	1.02565	61900	H	1.59927	Gpr75	GPR75	363, 377, 380	probable G-protein coupled receptor 75	Q6X632	http://www.phosphosite.org/proteinAction.do?id=5128241&showAllSites=true	FELFGFT*LIFFKSGLNPFIYS*RNS*AGLR	4	871.16	1	H	80.3239	62600	61200	61900	1.59927	0.977636	-0.032631	0.0365361	-1.02288	1.02565	mouse
395	705	1.18874	92161.5	H	8.82411	Gprc5c; Gprc5c	GPRC5C; GPRC5C iso2	§323; §323	G-protein coupled receptor family C group 5 member C isoform a	Q8K3J9; NP_001103807	http://www.phosphosite.org/proteinAction.do?id=6927&showAllSites=true	GVGY*ETILKEQTGQSM#FVENK	3	818.713	5	H	54.926	86411	97912	92161.5	8.82411	1.1331	0.180271	0.249438	1.1331	1.18874	mouse
396	707	1.00174	44703.5	H	3.26636	Gprc5c; Gprc5c	GPRC5C; GPRC5C iso2	355; 355	G-protein coupled receptor family C group 5 member C isoform a	Q8K3J9; NP_001103807	http://www.phosphosite.org/proteinAction.do?id=6927&showAllSites=true	RPVS*PYSGYNGQLLTSVYQPTEM#ALM#HK	4	820.636	1	H	66.7999	45736	43671	44703.5	3.26636	0.95485	-0.0666546	0.00251251	-1.04729	1.00174	mouse
397	708	1.00174	44703.5	H	3.26636	Gprc5c; Gprc5c	GPRC5C; GPRC5C iso2	§357; §357	G-protein coupled receptor family C group 5 member C isoform a	Q8K3J9; NP_001103807	http://www.phosphosite.org/proteinAction.do?id=6927&showAllSites=true	RPVSPY*SGYNGQLLTSVYQPTEM#ALM#HK	4	820.636	2	H	66.7999	45736	43671	44703.5	3.26636	0.95485	-0.0666546	0.00251251	-1.04729	1.00174	mouse
398	710	1.01491	195340	H	2.34351	Gprc5c; Gprc5c	GPRC5C; GPRC5C iso2	§386; §386	G-protein coupled receptor family C group 5 member C isoform a	Q8K3J9; NP_001103807	http://www.phosphosite.org/proteinAction.do?id=6927&showAllSites=true	GPSEGAY*DVILPR	2	727.34	2	H	54.0769	198577	192103	195340	2.34351	0.967398	-0.0478185	0.0213487	-1.0337	1.01491	mouse
399	711	1.10234	25987	H	3.49921	Gprc5c; Gprc5c	GPRC5C; GPRC5C iso2	§413; §413	G-protein coupled receptor family C group 5 member C isoform a	Q8K3J9; NP_001103807	http://www.phosphosite.org/proteinAction.do?id=6927&showAllSites=true	AEDMY*MVQSHQVATPPKDGK	3	771.341	1	H	35.4195	25344	26630	25987	3.49921	1.05074	0.0714082	0.140575	1.05074	1.10234	mouse
400	712	1.17425	184228	H	7.95969	Gprc5c	GPRC5C	§437	G-protein coupled receptor family C group 5 member C isoform a	Q8K3J9	http://www.phosphosite.org/proteinAction.do?id=6927&showAllSites=true	ISQVFRNPY*VWD	2	802.369	2	H	65.4131	173859	194597	184228	7.95969	1.11928	0.162572	0.231739	1.11928	1.17425	mouse
401	713	1.05435	110341	H	0.352461	H2-K1; H2-K1; H2-K1	HLAC iso7; HLAC iso21; HLAC iso25	§341; §342; §342	H-2 class I histocompatibility antigen, K-W28 alpha chain isoform 1	Q61895; P01901; Q31141	http://www.phosphosite.org/proteinAction.do?id=14780907&showAllSites=true	GGDY*ALAPGSQTSDLSLPDCK	3	744.656	1	H	57.4826	110066	110616	110341	0.352461	1.005	0.0071912	0.0763583	1.005	1.05435	mouse
402	715	-1.01315	2250735	H	4.31257	Hba-a1; Hba-a2	HBA1; Hba-a2	§25; §25	hemoglobin subunit alpha	P01942; Q91VB8	http://www.phosphosite.org/proteinAction.do?id=9368&showAllSites=true	IGGHGAEY*GAEALER	3	537.238	4	H	36.1968	2319370	2182100	2250735	4.31257	0.940816	-0.0880158	-0.0188486	-1.06291	-1.01315	mouse
403	716	-1.03619	53184	H	5.90053	Hbb-b1; Hbb-b2	HBD; HBB	§146; §146	hemoglobin subunit beta-1	P02088; P02089	http://www.phosphosite.org/proteinAction.do?id=6584&showAllSites=true	VVAGVATALAHKY*H	2	758.887	2	H	36.1702	55403	50965	53184	5.90053	0.919896	-0.120457	-0.0512901	-1.08708	-1.03619	mouse
404	717	-1.4644	149732	H	29.9041	Ifitm3	IFITM3	§27	interferon-induced transmembrane protein 3	Q9CQW9	http://www.phosphosite.org/proteinAction.do?id=10364&showAllSites=true	IKEEY*EVAEMGAPHGSASVR	3	747.34	7	H	40.0152	181394	118071	149732	29.9041	0.650909	-0.619472	-0.550305	-1.53631	-1.4644	mouse
405	721	1.1918	51480	H	9.00504	Lrba; Lrba	LRBA; LRBA iso4	253; 253	lipopolysaccharide-responsive and beige-like anchor protein isoform gamma	Q9ESE1; E9Q3Y4	http://www.phosphosite.org/proteinAction.do?id=6812&showAllSites=true	M#DPVNNINVDKDKPY*LYCFR	3	866.39	2	H	57.6167	48202	54758	51480	9.00504	1.13601	0.183977	0.253144	1.13601	1.1918	mouse
406	722	1.1918	51480	H	9.00504	Lrba; Lrba	LRBA; LRBA iso4	255; 255	lipopolysaccharide-responsive and beige-like anchor protein isoform gamma	Q9ESE1; E9Q3Y4	http://www.phosphosite.org/proteinAction.do?id=6812&showAllSites=true	M#DPVNNINVDKDKPYLY*CFR	3	866.39	1	H	57.6167	48202	54758	51480	9.00504	1.13601	0.183977	0.253144	1.13601	1.1918	mouse
407	723	-1.01727	139406	H	4.59955	Nnt	NNT	§373	NAD(P) transhydrogenase, mitochondrial precursor	Q61941	http://www.phosphosite.org/proteinAction.do?id=9572&showAllSites=true	GITHIGY*TDLPSR	2	755.359	1	H	42.7325	143940	134872	139406	4.59955	0.937002	-0.0938767	-0.0247096	-1.06723	-1.01727	mouse
408	724	-1.01727	139406	H	4.59955	Nnt	NNT	374	NAD(P) transhydrogenase, mitochondrial precursor	Q61941	http://www.phosphosite.org/proteinAction.do?id=9572&showAllSites=true	GITHIGYT*DLPSR	2	755.359	2	H	42.7325	143940	134872	139406	4.59955	0.937002	-0.0938767	-0.0247096	-1.06723	-1.01727	mouse
409	726	-1.16355	55393	H	14.0546	Nrp1	NRP1	§920	neuropilin-1 precursor	P97333	http://www.phosphosite.org/proteinAction.do?id=8371&showAllSites=true	DKLNPQSNY*SEA	2	723.301	4	H	24.8881	60898	49888	55393	14.0546	0.819206	-0.287702	-0.218535	-1.22069	-1.16355	mouse
410	728	-1.00833	124500	H	3.9757	Olfr1330	Olfr1330	221	olfactory receptor 1330	NP_666446	http://www.ncbi.nlm.nih.gov/entrez/query.fcgi?db=protein&cmd=search&term=NP_666446	VASY*IGIAK	2	501.257	1	H	22	128000	121000	124500	3.9757	0.945312	-0.0811368	-0.0119696	-1.05785	-1.00833	mouse
411	729	-1.17488	46551.5	H	14.7326	Olfr285	Olfr285	262, 278, 286	olfactory receptor 285	NP_001011778	http://www.ncbi.nlm.nih.gov/entrez/query.fcgi?db=protein&cmd=search&term=NP_001011778	YVMPTS*GSPM#ETFFSLQYSVIT*PMLNPFVY*SLKNK	5	855.382	1	H	46.6113	51401	41702	46551.5	14.7326	0.811307	-0.30168	-0.232513	-1.23258	-1.17488	mouse
412	730	–	35117	H	–	Olfr527	Olfr527	33, 38	olfactory receptor 527	Q7TRT9	http://www.phosphosite.org/proteinAction.do?id=4858612&showAllSites=true	VPLLFSFLCLY*M#AAIS*GNLLIMVTISA	3	1045.18	1	H	92.7841		35117	35117							mouse
413	731	-1.00449	36250	H	3.70621	Olfr796	OR10P1	241, 250, 259, 260	olfactory receptor 796	NP_667142	http://www.phosphosite.org/proteinAction.do?id=13368299&showAllSites=true	VFST*CSSHLLVVS*LFFGTASIT*Y*IRPRA	5	690.71	1	H	76.7	37200	35300	36250	3.70621	0.948925	-0.0756344	-0.0064673	-1.05382	-1.00449	mouse
414	732	1.01083	130250	H	2.62811	Pttg1ip	PTTG1IP	§171	pituitary tumor-transforming gene 1 protein-interacting protein precursor	Q8R143	http://www.phosphosite.org/proteinAction.do?id=10211&showAllSites=true	EQNPY*EKF	2	567.729	1	H	31.0378	132670	127829	130250	2.62811	0.963511	-0.053627	0.0155401	-1.03787	1.01083	mouse
415	733	-1.21904	43984	H	17.3079	Slc12a1; Slc12a1	NKCC2; NKCC2 iso3	66; 66	solute carrier family 12 member 1 isoform F	P55014; A2AQ50	http://www.phosphosite.org/proteinAction.do?id=10310&showAllSites=true	ISFRPGNQECY*DNFLQTGETAK	3	885.723	2	H	60.1975	49367	38601	43984	17.3079	0.781919	-0.354909	-0.285742	-1.2789	-1.21904	mouse
416	734	1.15769	285848	H	6.95833	Slc22a1	SLC22A1	§543	solute carrier family 22 member 1	Q9R1Q4	http://www.phosphosite.org/proteinAction.do?id=7501&showAllSites=true	AKENT*IYLQVQTGKSPHT	3	699.012	1	H	36.508	271783	299912	285848	6.95833	1.1035	0.142084	0.211251	1.1035	1.15769	mouse
417	735	1.32998	85153	H	16.6959	Slc22a1	SLC22A1	545	solute carrier family 22 member 1	Q9R1Q4	http://www.phosphosite.org/proteinAction.do?id=7501&showAllSites=true	AKENTIY*LQVQTGK	2	836.919	3	H	38.4093	75100	95206	85153	16.6959	1.26772	0.34224	0.411407	1.26772	1.32998	mouse
418	737	1.04131	63913.5	H	0.527729	Slc25a3	SLC25A3	§50	phosphate carrier protein, mitochondrial precursor	Q8VEM8	http://www.phosphosite.org/proteinAction.do?id=15732&showAllSites=true	AVEEY*SCEFGSMK	2	808.804	2	H	45.2699	64152	63675	63913.5	0.527729	0.992565	-0.0107672	0.0584	-1.00749	1.04131	mouse
419	738	1.4601	21387	H	23.1636	Slc25a3	SLC25A3	59	phosphate carrier protein, mitochondrial precursor	Q8VEM8	http://www.phosphosite.org/proteinAction.do?id=15732&showAllSites=true	Y*YALCGFGGVLSCGLTHTAVVPLDLVK	3	997.49	2	H	98.5241	17884	24890	21387	23.1636	1.39175	0.476897	0.546064	1.39175	1.4601	mouse
420	739	1.32586	90338	H	16.4797	Slc25a31; Slc25a4; Slc25a5	SLC25A31; SLC25A4; SLC25A5	§94; §81; §81	ADP/ATP translocase 4	Q3V132; P48962; P51881	http://www.phosphosite.org/proteinAction.do?id=2137702&showAllSites=true	Y*FPTQALNFAFK	2	763.858	2	H	83.5514	79811	100865	90338	16.4797	1.2638	0.337766	0.406933	1.2638	1.32586	mouse
421	740	1.03701	1376155	H	0.820583	Slc25a4; Slc25a5	SLC25A4; SLC25A5	§112; §112	ADP/ATP translocase 1	P48962; P51881	http://www.phosphosite.org/proteinAction.do?id=9523&showAllSites=true	Y*FAGNLASGGAAGATSLCFVYPLDFAR	3	959.442	11	H	97.4365	1384140	1368170	1376155	0.820583	0.988462	-0.0167424	0.0524248	-1.01167	1.03701	mouse
422	747	1.16796	502758	H	7.58093	Slc25a4	SLC25A4	§195	ADP/ATP translocase 1	P48962	http://www.phosphosite.org/proteinAction.do?id=9523&showAllSites=true	AAYFGVY*DTAK	2	643.279	1	H	48.526	475808	529709	502758	7.58093	1.11328	0.15482	0.223988	1.11328	1.16796	mouse
423	748	-1.03483	1916530	H	5.80804	Slc25a5	SLC25A5	§191	ADP/ATP translocase 2	P51881	http://www.phosphosite.org/proteinAction.do?id=8105&showAllSites=true	AAY*FGIYDTAK	2	650.287	3	H	54.6036	1995240	1837820	1916530	5.80804	0.921102	-0.118567	-0.0493997	-1.08566	-1.03483	mouse
424	750	-1.03483	1916530	H	5.80804	Slc25a5	SLC25A5	§195	ADP/ATP translocase 2	P51881	http://www.phosphosite.org/proteinAction.do?id=8105&showAllSites=true	AAYFGIY*DTAK	2	650.287	2	H	54.6036	1995240	1837820	1916530	5.80804	0.921102	-0.118567	-0.0493997	-1.08566	-1.03483	mouse
425	751	1.29554	36126	H	14.864	Slc27a2	SLC27A2	413	very long-chain acyl-CoA synthetase	O35488	http://www.phosphosite.org/proteinAction.do?id=8876&showAllSites=true	YELIKYDVEKDEPVRDANGY*CIKVPK	4	806.145	1	H	53.2953	32329	39923	36126	14.864	1.2349	0.304391	0.373558	1.2349	1.29554	mouse
426	752	-1.47447	55547.5	H	30.3669	Tmprss12	TMPRSS12	304	transmembrane protease serine 12 precursor	Q3V0Q7	http://www.phosphosite.org/proteinAction.do?id=7586733&showAllSites=true	Y*LSQGNINR	2	572.761	1	H	24.4945	67475	43620	55547.5	30.3669	0.646462	-0.629363	-0.560196	-1.54688	-1.47447	mouse
427	753	1.14487	41939.5	H	6.17251	Treml1; Treml1	TREML1; TREML1 iso2	§286; §291	trem-like transcript 1 protein	Q8K558; Q8K558-2	http://www.phosphosite.org/proteinAction.do?id=11411&showAllSites=true	SVTY*ATVVFPGGDKGK	2	853.413	2	H	45.4783	40109	43770	41939.5	6.17251	1.09128	0.126016	0.195184	1.09128	1.14487	mouse
428	754	1.56543	23800	H	27.9277	Trpv4	TRPV4	§805	transient receptor potential cation channel subfamily V member 4	Q9EPK8	http://www.phosphosite.org/proteinAction.do?id=2288&showAllSites=true	VDEVNWSHWNQNLGIINEDPGKSEIY*QYYGFSHTVGR	4	1108.76	1	H	80.8	19100	28500	23800	27.9277	1.49215	0.577389	0.646556	1.49215	1.56543	mouse
429	755	-1.03136	746400	A	5.57083	Ugt3a2	UGT3A2	27, 36	UDP-glucuronosyltransferase 3A2 precursor	Q8JZZ0	http://www.phosphosite.org/proteinAction.do?id=1175305&showAllSites=true	ILT*ISTLSASHY*IVISR	3	678.674	1	A	39.1902	775802	716998	746400	5.57083	0.924202	-0.113719	-0.0445523	-1.08201	-1.03136	mouse
430	756	1.01913	45254	H	2.05004	Vdac1	VDAC1	§208	voltage-dependent anion-selective channel protein 1	Q60932	http://www.phosphosite.org/proteinAction.do?id=4806&showAllSites=true	TDEFQLHTNVNDGTEFGGSIY*QKVNK	4	756.096	1	H	56.7905	45910	44598	45254	2.05004	0.971422	-0.0418294	0.0273377	-1.02942	1.01913	mouse
431	Transcriptional regulator
432	757	-1.09156	39373.5	H	9.57033	Aebp1	AEBP1	611, 612	adipocyte enhancer-binding protein 1 precursor	Q640N1	http://www.phosphosite.org/proteinAction.do?id=7321&showAllSites=true	Y*T*AGIHGNEVLGR	2	773.826	1	H	41.71	42038	36709	39373.5	9.57033	0.873234	-0.19556	-0.126393	-1.14517	-1.09156	mouse
433	758	-1.46831	1816104	A	30.0844	Eno1; Eno2	ENO1; ENO2	§25; §25	alpha-enolase	P17182; P17183	http://www.phosphosite.org/proteinAction.do?id=2760&showAllSites=true	GNPTVEVDLY*TAK	2	743.845	1	A	47.4245	2202442	1429766	1816104	30.0844	0.649173	-0.623325	-0.554158	-1.54042	-1.46831	mouse
434	760	-1.07109	417887	H	8.23714	Eno1; Eno2; Eno3	ENO1; ENO2; ENO3	§44; §44; §44	alpha-enolase	P17182; P17183; P21550	http://www.phosphosite.org/proteinAction.do?id=2760&showAllSites=true	AAVPSGASTGIY*EALELR	3	628.975	4	H	73.7833	442227	393547	417887	8.23714	0.889921	-0.168251	-0.099084	-1.1237	-1.07109	mouse
435	762	1.14858	187688	H	6.40055	Phb2	BAP37	§248	prohibitin-2	O35129	http://www.phosphosite.org/proteinAction.do?id=4814&showAllSites=true	MLGEALSKNPGY*IK	3	534.265	6	H	44.8564	179193	196182	187688	6.40055	1.09481	0.130678	0.199846	1.09481	1.14858	mouse
436	765	1.23027	228139	H	11.2399	Stat1	STAT1	§701	signal transducer and activator of transcription 1 isoform 1	P42225	http://www.phosphosite.org/proteinAction.do?id=1547&showAllSites=true	TGY*IKTELISVSEVHPSR	3	699.352	2	H	52.1325	210007	246271	228139	11.2399	1.17268	0.229809	0.298976	1.17268	1.23027	mouse
437	766	-1.05466	9595740	H	7.14731	Stat5b	STAT5B	§699	signal transducer and activator of transcription 5B	P42232	http://www.phosphosite.org/proteinAction.do?id=1542&showAllSites=true	AADGY*VKPQIK	2	635.316	2	H	24.0803	10080700	9110780	9595740	7.14731	0.903784	-0.145949	-0.0767822	-1.10646	-1.05466	mouse
438	767	-1.35446	50032	H	24.5916	Txnrd1	TRXR1	§245	thioredoxin reductase 1, cytoplasmic isoform 2	Q9JMH6	http://www.phosphosite.org/proteinAction.do?id=4305&showAllSites=true	KVVYENAY*GR	2	639.798	2	H	22.6876	58732	41332	50032	24.5916	0.703739	-0.506888	-0.43772	-1.42098	-1.35446	mouse
439	Translation
440	768	-1.17808	1757400	H	14.9227	Eef1a1; Eef1a2	eEF1A1; eEF1A2	§141; §141	elongation factor 1-alpha 1	P10126; P27706	http://www.phosphosite.org/proteinAction.do?id=3354&showAllSites=true	EHALLAY*TLGVK	2	697.858	3	H	61.3606	1942840	1571960	1757400	14.9227	0.809104	-0.305603	-0.236435	-1.23593	-1.17808	mouse
441	770	-1.41993	191014	H	27.8146	Eef1a1	eEF1A1	§177	elongation factor 1-alpha 1	P10126	http://www.phosphosite.org/proteinAction.do?id=3354&showAllSites=true	EVSTY*IKK	2	524.26	1	H	21.5931	228583	153446	191014	27.8146	0.671292	-0.574987	-0.50582	-1.48966	-1.41993	mouse
442	771	-1.13338	165951	H	12.2127	Eef1a1; Eef1a2	eEF1A1; eEF1A2	§29; §29	elongation factor 1-alpha 1	P10126; P27706	http://www.phosphosite.org/proteinAction.do?id=3354&showAllSites=true	STTTGHLIY*K	2	600.787	2	H	24.9906	180282	151620	165951	12.2127	0.841016	-0.249795	-0.180628	-1.18904	-1.13338	mouse
443	772	1.58177	27121	H	28.6326	Eif3l	eIF3S6IP	§89	eukaryotic translation initiation factor 3 subunit L	Q8QZY1	http://www.phosphosite.org/proteinAction.do?id=4418&showAllSites=true	VSSDVIDQKVY*EIQDIYENSWTK	3	947.107	2	H	87.9283	21630	32612	27121	28.6326	1.50772	0.592369	0.661536	1.50772	1.58177	mouse
444	773	1.23752	59971.5	H	11.6528	Eif5a	eIF5A	98	eukaryotic translation initiation factor 5A-1	P63242	http://www.phosphosite.org/proteinAction.do?id=12281&showAllSites=true	RNDFQLIGIQDGY*LSLLQDSGEVR	3	939.459	2	H	86.558	55030	64913	59971.5	11.6528	1.17959	0.238289	0.307456	1.17959	1.23752	mouse
445	774	-1.05597	278932	H	7.23477	Rps10	RPS10	§12	40S ribosomal protein S10	P63325	http://www.phosphosite.org/proteinAction.do?id=4267&showAllSites=true	IAIY*ELLFK	2	595.317	2	H	91.047	293202	264663	278932	7.23477	0.902664	-0.147738	-0.0785713	-1.10783	-1.05597	mouse
446	775	1.48611	122317	H	24.3771	Rps27; Rps27l	RPS27; RPS27L	§31; §31	40S ribosomal protein S27	Q6ZWU9; Q6ZWY3	http://www.phosphosite.org/proteinAction.do?id=7938&showAllSites=true	LVQSPNSY*FM#DVK	2	812.36	3	H	48.1112	101233	143401	122317	24.3771	1.41654	0.502375	0.571543	1.41654	1.48611	mouse
447	777	1.54112	103220	H	26.8627	Rpsa	RPSA	138	40S ribosomal protein SA	P14206	http://www.phosphosite.org/proteinAction.do?id=4248&showAllSites=true	ADHQPLTEAS*YVNLPTIALCNTDSPLR	3	1026.15	2	H	77.9462	83614	122827	103220	26.8627	1.46898	0.554811	0.623978	1.46898	1.54112	mouse
448	Ubiquitin conjugating system
449	778	1.55821	202320	H	27.6135	Vps36	VPS36	27	vacuolar protein-sorting-associated protein 36	Q91XD6	http://www.phosphosite.org/proteinAction.do?id=7987814&showAllSites=true	GVRVY*DGEEKIKFDAGTLLLSTHR	4	696.857	2	H	63.2604	162816	241825	202320	27.6135	1.48527	0.570721	0.639888	1.48527	1.55821	mouse
450	Unknown function
451	780	1.07995	800690	A	2.04823	4930525F21Rik	4930525F21Rik	163	hypothetical protein LOC75823	NP_083731	http://www.ncbi.nlm.nih.gov/entrez/query.fcgi?db=protein&cmd=search&term=NP_083731	QIYLY*VLK	3	373.866	1	A	49.3	789093	812286	800690	2.04823	1.02939	0.0417924	0.11096	1.02939	1.07995	mouse
452	782	1.21563	198766	A	10.3985	Beta-s; Hbb-b1	Beta-s; HBD	§42; §42	hemoglobin subunit beta-1-like	A8DUK4; P02088	http://www.phosphosite.org/proteinAction.do?id=25516004&showAllSites=true	LLVVYPWTQRY*FDSFGDLSSASAIM#GNAK	3	1111.53	2	A	90.7584	184151	213381	198766	10.3985	1.15873	0.212542	0.28171	1.15873	1.21563	mouse
453	783	-1.15624	1028826	H	13.6131	Caskin2	CASKIN2	§252	caskin-2	Q8VHK1	http://www.phosphosite.org/proteinAction.do?id=5655&showAllSites=true	NT*YNQTALDIVNQFTTSQASR	3	818.043	1	H	82.958	1127860	929792	1028826	13.6131	0.824386	-0.278608	-0.209441	-1.21302	-1.15624	mouse
454	784	-1.15624	1028826	H	13.6131	Caskin2	CASKIN2	§253	caskin-2	Q8VHK1	http://www.phosphosite.org/proteinAction.do?id=5655&showAllSites=true	NTY*NQTALDIVNQFTTSQASR	3	818.043	1	H	82.958	1127860	929792	1028826	13.6131	0.824386	-0.278608	-0.209441	-1.21302	-1.15624	mouse
455	785	-1.3469	22200	H	24.2073	E230025N22Rik	E230025N22Rik	386	hypothetical protein LOC240216	NP_766419	http://www.ncbi.nlm.nih.gov/entrez/query.fcgi?db=protein&cmd=search&term=NP_766419	DVAEQDLVVLY*DLYVQAT	3	712.005	1	H	26.6	26000	18400	22200	24.2073	0.707692	-0.498806	-0.429639	-1.41304	-1.3469	mouse
456	786	1.28755	130910	H	14.4312	Eci3	Eci3	117	enoyl-Coenzyme A delta isomerase 3	Q78JN3	http://www.phosphosite.org/proteinAction.do?id=15565501&showAllSites=true	NASTDNSVITVFTGTGDY*YSSGNDLK	3	936.075	4	H	74.426	117551	144268	130910	14.4312	1.22728	0.295465	0.364632	1.22728	1.28755	mouse
457	790	-1.11918	988438	H	11.3277	Eci3	Eci3	206	enoyl-Coenzyme A delta isomerase 3	Q78JN3	http://www.phosphosite.org/proteinAction.do?id=15565501&showAllSites=true	ATFHTPFSQLSQIPEACSTY*M#FPK	3	962.096	8	H	75.1461	1067610	909265	988438	11.3277	0.851683	-0.231612	-0.162445	-1.17415	-1.11918	mouse
458	793	1.06191	17394.5	H	0.85774	Fam83f	Fam83f	101, 108	hypothetical protein LOC213956	NP_666098	http://www.ncbi.nlm.nih.gov/entrez/query.fcgi?db=protein&cmd=search&term=NP_666098	AKVPAQPTESLAY*WPDRSDT*EVPPLDLGWTDTNFYR	4	1074.74	3	H	90.9586	17289	17500	17394.5	0.85774	1.0122	0.0175005	0.0866676	1.0122	1.06191	mouse
459	795	1.2072	157000	H	9.9085	Gm4963; Gm6988; Rps25	Gm4963; LOC676022; RPS25	54; 54; 54	PREDICTED: 40S ribosomal protein S25-like	XP_144599; XP_003085886; P62852	http://www.phosphosite.org/proteinAction.do?id=5141499&showAllSites=true	DKLNNLVLFDKAT*YDKLCK	3	793.399	1	H	60.5	146000	168000	157000	9.9085	1.15068	0.202493	0.27166	1.15068	1.2072	mouse
460	797	1.07237	297833	H	1.55081	Gm4963; Gm6988; Rps25	Gm4963; LOC676022; RPS25	55; 55; §55	PREDICTED: 40S ribosomal protein S25-like	XP_144599; XP_003085886; P62852	http://www.phosphosite.org/proteinAction.do?id=5141499&showAllSites=true	DKLNNLVLFDKATY*DKLCK	4	595.301	2	H	60.4133	294567	301099	297833	1.55081	1.02217	0.0316421	0.100809	1.02217	1.07237	mouse
461	798	-1.09935	82150	H	10.0708	LOC100503217	LOC100503217	58	PREDICTED: la-related protein 1B-like isoform 2	XP_003086342	http://www.ncbi.nlm.nih.gov/entrez/query.fcgi?db=protein&cmd=search&term=XP_003086342	ENGFTQQLY*H	2	658.769	1	H	28	88000	76300	82150	10.0708	0.867045	-0.20582	-0.136653	-1.15334	-1.09935	mouse
462	799	-1.1806	88200	H	15.0721	Lrrc9	LRRC9	1008	leucine-rich repeat-containing protein 9 isoform 1	Q9D2J8	http://www.phosphosite.org/proteinAction.do?id=4423&showAllSites=true	VNQEIY*NLK	2	600.787	1	H	44.9	97600	78800	88200	15.0721	0.807377	-0.308686	-0.239518	-1.23858	-1.1806	mouse
463	800	-1.24849	93773.5	H	18.9683	Vta1	VTA1	§280	vacuolar protein sorting-associated protein VTA1 homolog	Q9CR26	http://www.phosphosite.org/proteinAction.do?id=13825&showAllSites=true	Y*AGSALQYEDVGTAVQNLQK	3	745.683	2	H	67.5104	106351	81196	93773.5	18.9683	0.763472	-0.389353	-0.320186	-1.30981	-1.24849	mouse
464	Vesicle protein
465	801	-1.16871	131630	H	14.3639	Trappc1	TRAPPC1	7	trafficking protein particle complex subunit 1	Q5NCF2	http://www.phosphosite.org/proteinAction.do?id=13060&showAllSites=true	HNLY*LFDR	2	579.261	1	H	19.1571	145000	118261	131630	14.3639	0.815593	-0.294079	-0.224911	-1.2261	-1.16871	mouse
466	carbohydrate metabolism
467	802	1.07171	284076	H	1.50718	Pgk1	PGK1	§196	phosphoglycerate kinase 1	P09411	http://www.phosphosite.org/proteinAction.do?id=4289&showAllSites=true	ELNY*FAK	2	482.712	2	H	36.508	281048	287103	284076	1.50718	1.02154	0.0307519	0.099919	1.02154	1.07171	mouse
