# Supplementary material for: Influence of YES1 Kinase and Tyrosine Phosphorylation on the Activity of OCT1
Source: Front Pharmacol. 2021 Mar 8;12:644342. doi: 10.3389/fphar.2021.644342 (PMC8006202; doi:10.3389/fphar.2021.644342)
Supplement: Supplementary file 2 [file table2.xlsx]

## Sheet: Sheet1
	Supplemental Table 2. Targeted metabolomics in liver samples of wild-type or OCT1/2-deficient mice in males and females. Data represented as fold-change (knockout mice/wild-type).
		Metabolite	Fold-change Male (KO/WT)	p-values	Fold-change Female (KO/WT)	p-values
		1-methyl-adenosine	0.848132	0.210318	0.811551	0.118822		p-value	0.05
		1-methyl-histidine	0.600071	0.00267539	0.583222	0.0795726		Color cells represent p-values <0.05
		1-methyl-nicotinamide	0.288781	0.102943	1.30406	0.372005
		2-amino-octanoic acid	0.688019	0.101981	0.86339	0.2967
		2-deoxycytidine	0.436528	0.0754992	0.88473	0.578684
		3-hydroxybutyrate	0.768111	0.0911866	1.5905	0.08213
		4-pyridoxic acid	0.625196	0.179338	0.839203	0.259948
		5-aminolevulinic acid	0.809784	0.141781	0.799442	0.0145877
		acetyl-carnitine	6.90284	8.88792e-06	3.42381	6.0081e-07
		acetyl-choline	1.7672	0.0410875	3.01779	0.000253596
		acetyllysine	0.576081	0.00721683	0.689377	0.0562021
		adenine	0.953087	0.727831	0.985269	0.722937
		adenosine	0.729735	0.1141	0.929777	0.508657
		AICAR	0.784072	0.0499166	0.691791	0.0215502
		alanine/sarcosine	0.811191	0.0866486	1.09169	0.578318
		allantoin	0.609935	0.00184225	0.844892	0.00444938
		aminoadipic acid	0.476551	0.11747	0.578085	0.108473
		AMP	0.83173	0.279123	0.933846	0.491745
		arginine	0.351943	0.00549603	0.590231	0.0165186
		asparagine	0.768978	0.0202087	0.737559	0.00752553
		aspartate	0.632898	0.0697778	0.950969	0.740979
		betaine	0.965781	0.859883	1.05305	0.606217
		betaine aldehyde	2.81892	0.000636604	2.38133	0.000495222
		cADP-ribose	0.892905	0.254936	0.969488	0.859076
		carbamoylphosphate	0.828989	0.189115	0.838683	0.199519
		carnitine-C12	5.82818	0.0311068	3.25478	0.0024511
		carnitine-C14	4.3021	0.0231272	2.65829	0.00233372
		carnitine-C16	2.83078	0.0219946	2.00582	0.0585365
		carnitine-C18	1.83212	0.0297328	1.4903	0.0995851
		carnitine-C3	6.78849	0.00887952	4.948	0.00242643
		Isobutyryl-L carnitine	5.85123	0.00297205	2.97229	0.000195184
		carnitine-C5	2.44373	0.0112313	1.63984	0.00749595
		carnitine-C6	1.76988	0.0195255	1.52782	0.02712
		carnitine-C8	1.85028	0.00494479	1.14508	0.813045
		choline	1.01556	0.911714	0.883273	0.19314
		citrulline	0.550832	0.025924	0.874591	0.465379
		CMP	0.880635	0.280166	0.858848	0.180224
		creatine	0.74871	0.0392451	0.840509	0.230082
		creatinine	0.784698	0.0284493	0.754339	0.370487
		cystathionine	0.563011	0.264287	0.919852	0.794125
		cysteine	0.662038	0.0754429	1.04934	0.760092
		cytidine	0.681818	0.130435	0.955431	0.781512
		deoxyinosine	0.816703	0.343947	0.747526	0.125708
		dihydroorotate	0.728951	0.000210875	1.14376	0.611783
		dimethylglycine	1.05452	0.703414	0.90701	0.26541
		folic acid	1.67235	0.0518588	1.06514	0.796692
		fumarate	0.731572	0.0381523	1.00476	0.961965
		G6P-F6P	0.809048	0.0499672	0.907206	0.758135
		galactose 1-phosphate	0.810782	0.053079	0.940603	0.808503
		glucarate	1.01371	0.964945	0.89936	0.347738
		gluconic acid	0.788306	0.0879271	0.907265	0.344684
		glucose-fructose	0.838723	0.0803083	1.05496	0.530288
		glucuronate	1.1874	0.126405	0.795617	0.215207
		glutamate/NMDA	0.689643	0.149934	0.862085	0.164771
		glutamine	0.967706	0.650792	1.18154	0.160668
		glycerophosphorylcholine	1.24657	0.0342168	0.871042	0.351726
		glycine	0.965136	0.658881	0.9694	0.759645
		GMP	0.757434	0.0341466	0.806436	0.231616
		GSH	0.752923	0.0415958	0.931857	0.334861
		GSSG	0.884954	0.505966	0.914559	0.54387
		guanidoacetic acid	0.760229	0.00104699	0.866695	0.1282
		guanosine	0.800515	0.43048	0.927077	0.392534
		histidine	0.843892	0.195652	1.17206	0.084313
		homocysteine	0.734701	0.18571	0.784284	0.0697236
		homoserine/threonine	0.793654	0.0146491	0.851778	0.135185
		hydroxyglutaric acid	0.949847	0.880922	0.524674	0.0253768
		hydroxy-proline	0.826647	0.162721	0.987304	0.89749
		hypoxanthine	1.07036	0.592653	1.02929	0.815796
		IMP	0.760377	0.17839	0.888944	0.176415
		indole	0.937459	0.750524	0.66481	0.0133326
		inosine	1.03135	0.816828	1.03658	0.677263
		kynurenine	1.30013	0.34807	0.815615	0.154537
		lactate	0.873808	0.0266199	0.849904	0.00726602
		leucine/isoleucine	0.802351	0.00404328	0.856588	0.263754
		lysine	0.758969	0.162093	0.961171	0.715555
		malic acid	0.712864	0.0371407	0.96562	0.740139
		malonate	0.861193	0.30141	1.52785	0.0955921
		methionine	0.880453	0.226987	0.704165	0.000987974
		methionine sulfoxide	0.55642	0.00275536	0.637193	0.000291123
		N-acetyl-alanine	0.829548	0.492079	0.8773	0.448328
		NAD	0.878909	0.200266	0.890826	0.508023
		nicotinamide	1.0303	0.631657	1.05242	0.429336
		nicotinate	1.03088	0.793436	0.932787	0.68623
		ornithine	0.659866	0.0118509	0.852588	0.59467
		pantothenic acid	0.569404	0.000902786	0.934923	0.609737
		phenyl-alanine	0.843519	0.153316	0.8961	0.413699
		phenyl-lactic acid	0.756387	0.127425	1.0822	0.613498
		phosphorylcholine	0.808078	0.206724	1.29205	0.173935
		proline	0.799727	0.262345	0.98124	0.904272
		propionylcholine	0.517364	0.00088622	0.369422	0.00906278
		purine	0.812734	0.00154047	0.842462	0.144622
		putrescine	0.774462	0.165473	1.11585	0.589638
		pyridoxamine	0.99754	0.97885	1.00381	0.976323
		quinolinate	0.736457	0.061166	0.618758	0.0259451
		riboflavin	0.963686	0.795228	0.889411	0.350834
		ribose 5-phosphate	0.906349	0.187552	0.845634	0.0398323
		S-adenosyl-homocysteine	1.18054	0.164363	1.00299	0.975633
		S-adenosyl-methionine	0.602206	0.0028948	0.685107	0.161629
		SDMA-ADMA	0.70672	0.0497358	0.946148	0.747091
		sedoheptulose-7-phosphate	0.839166	0.075408	1.14276	0.347426
		serine	1.19044	0.346756	0.902605	0.428698
		shikimic acid	0.500577	0.00235296	0.966819	0.877403
		S-methyl-5-thioadenosine	0.740594	0.163929	0.818952	0.26042
		sn-glycero3-phosphate	1.01937	0.820359	0.928036	0.222605
		spermidine	0.444217	0.180365	1.91119	0.216239
		succinate/methyl-malonic acid	0.777528	0.115671	0.775892	0.164389
		taurine	0.637486	0.000213236	0.91919	0.21883
		thiamine	0.792275	0.149536	0.864419	0.363552
		trimethyllysine	1.08765	0.349844	1.01609	0.899045
		tryptophan	0.980297	0.933774	0.882484	0.0742494
		tyrosine	0.869992	0.205376	0.928858	0.579713
		UDP-glucuronic acid	0.984835	0.915888	0.635591	0.168754
		UMP	0.815695	0.279853	0.702328	0.0143794
		uracil	0.900464	0.415026	1.06291	0.714921
		urea	0.720207	0.0895996	0.936781	0.612424
		uridine	0.84421	0.0976915	1.18868	0.213876
		valine	0.85293	0.040775	0.832877	0.049706
		VitminB-3	0.971804	0.701115	0.941315	0.150851
		xanthine	0.949401	0.358514	0.948986	0.583156
		xanthosine	1.14116	0.578651	0.930141	0.818792
		y-aminobutyric acid	0.980193	0.873741	0.850306	0.256072
